# Supplementary material for: Exploration of Key Immune-Related Transcriptomes Associated with Doxorubicin-Induced Cardiotoxicity in Patients with Breast Cancer
Source: Cardiovasc Toxicol. 2023 Sep 8;23(9-10):329–48. doi: 10.1007/s12012-023-09806-5 (PMC10514147; doi:10.1007/s12012-023-09806-5)
Supplement: Supplementary file 1 — Supplementary file1 (TXT 23 KB) [file 12012_2023_9806_MOESM1_ESM.txt]

Supplementary Table S1. The list of upregulated gene in in doxorubicin induced heart failure breast cancer patients
EntrezID	logFC	AveExpr	t	P.Value	adj.P.Val	B	Symbols	Name
400566	2.0741	4.2522	3.1201	0.0073473	0.5738	-2.4029	C17orf97	chromosome 17 open reading frame 97
348093	1.9998	6.4512	2.7254	0.016145	0.57511	-2.955	RBPMS2	RNA binding protein, mRNA processing factor 2
9609	1.9566	5.0076	3.5391	0.0031659	0.54759	-1.8206	RAB36	RAB36, member RAS oncogene family
1359	1.9014	6.156	3.0051	0.0092523	0.5738	-2.564	CPA3	carboxypeptidase A3
340206	1.8625	4.7229	3.1183	0.0073744	0.5738	-2.4054	TREML3P	triggering receptor expressed on myeloid cells like 3, pseudogene
347733	1.6444	5.3217	2.1439	0.049644	0.62876	-3.7439	TUBB2B	tubulin beta 2B class IIb
285852	1.4905	8.1618	2.3115	0.036154	0.60604	-3.5221	TREML4	triggering receptor expressed on myeloid cells like 4
3067	1.4542	5.6243	3.2937	0.0051845	0.56984	-2.1604	HDC	histidine decarboxylase
11326	1.4424	6.5956	2.2691	0.0392	0.60936	-3.5788	VSIG4	V-set and immunoglobulin domain containing 4
10398	1.3968	7.4428	2.4654	0.026875	0.59225	-3.3137	MYL9	myosin light chain 9
2624	1.3693	6.9853	2.8533	0.012527	0.5738	-2.7765	GATA2	GATA binding protein 2
9501	1.3613	5.1245	3.6517	0.0025254	0.52724	-1.6663	RPH3AL	rabphilin 3A like (without C2 domains)
64180	1.3604	6.5492	2.6689	0.018051	0.57779	-3.0335	DPEP3	dipeptidase 3
5990	1.3299	7.2473	3.9412	0.001416	0.52724	-1.276	RFX2	regulatory factor X2
8339	1.2981	6.3879	2.6951	0.017142	0.57531	-2.9971	H2BC8	H2B clustered histone 8
3563	1.293	5.7071	3.5174	0.0033067	0.54759	-1.8504	IL3RA	interleukin 3 receptor subunit alpha
85413	1.2399	5.2034	2.8822	0.011826	0.5738	-2.7361	SLC22A16	solute carrier family 22 member 16
348094	1.2303	6.762	2.7161	0.016443	0.57531	-2.9678	ANKDD1A	ankyrin repeat and death domain containing 1A
4035	1.2288	6.8153	2.3166	0.035799	0.60604	-3.5152	LRP1	LDL receptor related protein 1
3012	1.2101	8.3147	2.6211	0.019829	0.58785	-3.0996	H2AC8	H2A clustered histone 8
84634	1.1922	4.6025	3.8582	0.0016707	0.52724	-1.3869	KISS1R	KISS1 receptor
84283	1.1702	5.742	3.4181	0.004037	0.54759	-1.9876	TMEM79	transmembrane protein 79
5864	1.1579	6.9859	3.4502	0.0037849	0.54759	-1.9432	RAB3A	RAB3A, member RAS oncogene family
2052	1.1405	4.0229	3.0712	0.0081046	0.5738	-2.4714	EPHX1	epoxide hydrolase 1
2310	1.1325	9.0352	3.0822	0.0079284	0.5738	-2.456	FOXO3B	forkhead box O3B
25790	1.1255	4.8732	2.7624	0.015004	0.57501	-2.9034	CFAP45	cilia and flagella associated protein 45
7371	1.1165	7.2023	2.1977	0.044872	0.62719	-3.6734	UCK2	uridine-cytidine kinase 2
3680	1.1093	3.3864	4.2536	0.00076327	0.52724	-0.86749	ITGA9	integrin subunit alpha 9
10742	1.0943	2.9688	2.1814	0.046274	0.62876	-3.6949	RAI2	retinoic acid induced 2
5730	1.0799	6.9588	2.4269	0.028958	0.59412	-3.3662	PTGDS	prostaglandin D2 synthase
440712	1.0585	5.0501	2.1811	0.046297	0.62876	-3.6952	RHEX	regulator of hemoglobinization and erythroid cell expansion
51533	1.0452	5.5489	2.6656	0.018169	0.57779	-3.0381	PHF7	PHD finger protein 7
114876	1.0427	7.1647	3.2093	0.0061433	0.56984	-2.2782	OSBPL1A	oxysterol binding protein like 1A
54507	1.0308	7.6114	3.2399	0.005777	0.56984	-2.2355	ADAMTSL4	ADAMTS like 4
23129	1.028	8.5357	2.871	0.012092	0.5738	-2.7517	PLXND1	plexin D1
147798	1.0242	3.6939	2.4351	0.028501	0.59225	-3.355	TMC4	transmembrane channel like 4
266727	1.0231	3.4583	2.5624	0.02225	0.58785	-3.1808	MDGA1	MAM domain containing glycosylphosphatidylinositol anchor 1
57419	1.0151	6.2106	2.7088	0.016684	0.57531	-2.9781	SLC24A3	solute carrier family 24 member 3
5190	1.0083	6.3786	3.4016	0.0041731	0.54759	-2.0104	PEX6	peroxisomal biogenesis factor 6
55007	0.98176	8.136	2.5972	0.020781	0.58785	-3.1327	FAM118A	family with sequence similarity 118 member A
29065	0.9765	8.021	2.5066	0.024808	0.58785	-3.2574	ASAP1-IT1	ASAP1 intronic transcript 1
100128590	0.96492	7.3301	2.2207	0.042968	0.62337	-3.6431	SLC8A1-AS1	SLC8A1 antisense RNA 1
147015	0.95999	8.9389	3.6628	0.0024695	0.52724	-1.6511	DHRS13	dehydrogenase/reductase 13
57061	0.95257	7.2426	2.8517	0.012567	0.5738	-2.7788	HYMAI	hydatidiform mole associated and imprinted
7205	0.946	4.1171	3.4758	0.0035953	0.54759	-1.9079	TRIP6	thyroid hormone receptor interactor 6
6252	0.94276	9.2882	2.3315	0.034796	0.60225	-3.4953	RTN1	reticulon 1
10043	0.94271	6.9645	2.6662	0.018148	0.57779	-3.0372	TOM1	target of myb1 membrane trafficking protein
1497	0.94206	5.9994	3.3133	0.004984	0.56984	-2.1331	CTNS	cystinosin, lysosomal cystine transporter
100132948	0.92626	3.6105	2.1859	0.045885	0.62876	-3.689	FAM27C	family with sequence similarity 27 member C
100133121	0.92626	3.6105	2.1859	0.045885	0.62876	-3.689	FAM27B	family with sequence similarity 27 member B
22885	0.92563	6.3507	2.3579	0.033078	0.59577	-3.4597	ABLIM3	actin binding LIM protein family member 3
290	0.92279	8.7198	2.8137	0.013553	0.5738	-2.8319	ANPEP	alanyl aminopeptidase, membrane
158401	0.91773	6.5496	2.357	0.033131	0.59577	-3.4608	SHOC1	shortage in chiasmata 1
2946	0.91513	9.3422	2.156	0.048536	0.62876	-3.7282	GSTM2	glutathione S-transferase mu 2
9826	0.91434	7.4313	2.5022	0.025022	0.58785	-3.2634	ARHGEF11	Rho guanine nucleotide exchange factor 11
430	0.91021	5.8777	2.3723	0.032172	0.59577	-3.4402	ASCL2	achaete-scute family bHLH transcription factor 2
90427	0.90785	7.7408	2.5264	0.023868	0.58785	-3.2302	BMF	Bcl2 modifying factor
3640	0.90565	5.2488	2.7445	0.015545	0.57511	-2.9283	INSL3	insulin like 3
6604	0.90312	7.5342	3.0505	0.0084475	0.5738	-2.5003	SMARCD3	SWI/SNF related, matrix associated, actin dependent regulator of chromatin, subfamily d, member 3
7123	0.89795	4.3355	2.9388	0.010563	0.5738	-2.6568	CLEC3B	C-type lectin domain family 3 member B
283149	0.89688	6.3905	2.9927	0.0094841	0.5738	-2.5813	BCL9L	BCL9 like
784	0.89451	5.2114	3.718	0.0022111	0.52724	-1.576	CACNB3	calcium voltage-gated channel auxiliary subunit beta 3
2944	0.89357	8.6092	2.2069	0.044096	0.62599	-3.6612	GSTM1	glutathione S-transferase mu 1
84106	0.88868	8.8788	2.2515	0.040533	0.61391	-3.6023	PRAM1	PML-RARA regulated adaptor molecule 1
168544	0.88472	7.7622	2.9742	0.0098413	0.5738	-2.6072	ZNF467	zinc finger protein 467
2153	0.88406	9.2257	3.3542	0.0045908	0.56209	-2.0763	F5	coagulation factor V
54828	0.88377	5.6069	3.5918	0.0028478	0.54759	-1.7482	BCAS3	BCAS3 microtubule associated cell migration factor
23288	0.88174	5.2758	2.3088	0.036337	0.60604	-3.5257	IQCE	IQ motif containing E
55621	0.8814	5.3017	4.267	0.0007435	0.52724	-0.85034	TRMT1	tRNA methyltransferase 1
692247	0.87797	3.2255	3.0542	0.0083861	0.5738	-2.4952	LMNTD2-AS1	LMNTD2 antisense RNA 1
50853	0.87676	5.188	2.6568	0.018487	0.57855	-3.0503	VILL	villin like
23218	0.87649	5.1659	2.9246	0.010867	0.5738	-2.6767	NBEAL2	neurobeachin like 2
3700	0.87573	3.885	3.439	0.0038708	0.54759	-1.9586	ITIH4	inter-alpha-trypsin inhibitor heavy chain 4
140807	0.86141	3.3604	2.5231	0.024023	0.58785	-3.2347	KRT72	keratin 72
3797	0.86054	5.9067	2.5412	0.02319	0.58785	-3.2099	KIF3C	kinesin family member 3C
1759	0.8599	2.722	2.9384	0.010573	0.5738	-2.6575	DNM1	dynamin 1
5607	0.85989	7.0206	2.7841	0.014373	0.5738	-2.8731	MAP2K5	mitogen-activated protein kinase kinase 5
4807	0.85882	5.098	2.426	0.029007	0.59412	-3.3674	NHLH1	nescient helix-loop-helix 1
8522	0.85822	9.8288	3.2834	0.0052932	0.56984	-2.1748	GAS7	growth arrest specific 7
84552	0.85006	4.0513	2.4497	0.027709	0.59225	-3.3352	PARD6G	par-6 family cell polarity regulator gamma
100216545	0.84931	6.2022	2.9131	0.011119	0.5738	-2.6928	KMT2E-AS1	KMT2E antisense RNA 1
8714	0.84918	5.355	2.2371	0.041654	0.61876	-3.6214	ABCC3	ATP binding cassette subfamily C member 3
116983	0.84467	3.5876	3.0741	0.0080583	0.5738	-2.4674	ACAP3	ArfGAP with coiled-coil, ankyrin repeat and PH domains 3
23616	0.83655	5.4757	3.3632	0.0045086	0.56209	-2.0638	SH3BP1	SH3 domain binding protein 1
7249	0.8359	5.695	2.9014	0.011382	0.5738	-2.7092	TSC2	TSC complex subunit 2
79585	0.83582	5.9693	2.7527	0.015295	0.57511	-2.9169	CORO7	coronin 7
146712	0.83411	5.0756	2.4701	0.026631	0.59225	-3.3073	B3GNTL1	UDP-GlcNAc:betaGal beta-1,3-N-acetylglucosaminyltransferase like 1
91373	0.83343	6.8392	2.1667	0.047565	0.62876	-3.7141	UAP1L1	UDP-N-acetylglucosamine pyrophosphorylase 1 like 1
257101	0.8325	7.6114	2.2804	0.03836	0.60931	-3.5637	ZNF683	zinc finger protein 683
1952	0.82991	4.4715	2.4913	0.02556	0.58785	-3.2784	CELSR2	cadherin EGF LAG seven-pass G-type receptor 2
22924	0.82519	6.8106	2.8835	0.011795	0.5738	-2.7342	MAPRE3	microtubule associated protein RP/EB family member 3
8729	0.82439	6.8754	4.1552	0.00092655	0.52724	-0.99465	GBF1	golgi brefeldin A resistant guanine nucleotide exchange factor 1
64411	0.82111	9.2024	2.2951	0.037302	0.60931	-3.544	ARAP3	ArfGAP with RhoGAP domain, ankyrin repeat and PH domain 3
3155	0.82087	7.1477	2.555	0.022574	0.58785	-3.191	HMGCL	3-hydroxy-3-methylglutaryl-CoA lyase
5654	0.81912	2.6373	2.232	0.042059	0.61997	-3.6281	HTRA1	HtrA serine peptidase 1
23152	0.81802	7.6193	4.4304	0.00054006	0.52724	-0.64294	CIC	capicua transcriptional repressor
221749	0.81801	5.1182	2.3189	0.035644	0.60562	-3.5122	PXDC1	PX domain containing 1
84905	0.80997	4.1329	3.4569	0.0037342	0.54759	-1.9339	ZNF341	zinc finger protein 341
81570	0.80823	4.1348	2.2761	0.038681	0.60931	-3.5695	CLPB	caseinolytic mitochondrial matrix peptidase chaperone subunit B
643314	0.80462	7.3958	2.2859	0.037966	0.60931	-3.5564	KIAA0754	KIAA0754
9927	0.79985	8.1193	2.7787	0.014527	0.5738	-2.8807	MFN2	mitofusin 2
63874	0.79828	6.5608	2.2896	0.037694	0.60931	-3.5514	ABHD4	abhydrolase domain containing 4
80152	0.78952	6.4861	5.0395	0.0001683	0.52724	0.089748	CENPT	centromere protein T
145474	0.78312	8.5076	2.4182	0.029446	0.59577	-3.378	LOC145474	uncharacterized LOC145474
3613	0.78021	8.9425	2.6685	0.018063	0.57779	-3.034	IMPA2	inositol monophosphatase 2
116447	0.77699	6.2286	3.1329	0.0071622	0.5738	-2.3851	TOP1MT	DNA topoisomerase I mitochondrial
6916	0.77619	8.7634	2.87	0.012117	0.5738	-2.7531	TBXAS1	thromboxane A synthase 1
8408	0.77596	9.4038	3.108	0.0075286	0.5738	-2.4199	ULK1	unc-51 like autophagy activating kinase 1
9757	0.77453	4.4293	3.3472	0.0046555	0.56209	-2.086	KMT2B	lysine methyltransferase 2B
5210	0.7716	8.3691	2.5193	0.024203	0.58785	-3.24	PFKFB4	6-phosphofructo-2-kinase/fructose-2,6-biphosphatase 4
2275	0.7703	4.306	2.2413	0.041324	0.61815	-3.6158	FHL3	four and a half LIM domains 3
147040	0.76929	7.1071	2.6042	0.0205	0.58785	-3.1231	KCTD11	potassium channel tetramerization domain containing 11
124245	0.76823	7.8938	3.7442	0.0020981	0.52724	-1.5405	ZC3H18	zinc finger CCCH-type containing 18
9715	0.76738	6.4392	2.1639	0.047814	0.62876	-3.7177	FAM131B	family with sequence similarity 131 member B
170591	0.76658	7.5148	2.4642	0.02694	0.59225	-3.3154	S100Z	S100 calcium binding protein Z
5939	0.75901	5.3587	2.8914	0.011611	0.5738	-2.7232	RBMS2	RNA binding motif single stranded interacting protein 2
80790	0.75846	9.4435	3.4666	0.0036619	0.54759	-1.9205	CMIP	c-Maf inducing protein
755	0.75823	6.9355	2.5406	0.023218	0.58785	-3.2108	CFAP410	cilia and flagella associated protein 410
113178	0.75737	8.6746	2.7717	0.014731	0.5738	-2.8905	SCAMP4	secretory carrier membrane protein 4
5883	0.75694	5.7382	4.6756	0.00033601	0.52724	-0.34009	RAD9A	RAD9 checkpoint clamp component A
90379	0.75231	6.4085	2.6324	0.019395	0.58425	-3.0841	DCAF15	DDB1 and CUL4 associated factor 15
10014	0.75047	6.9005	3.1012	0.0076325	0.5738	-2.4294	HDAC5	histone deacetylase 5
79735	0.75046	6.6754	3.6447	0.002561	0.52724	-1.6758	TBC1D17	TBC1 domain family member 17
9150	0.7501	6.3927	3.0472	0.0085048	0.5738	-2.5051	CTDP1	CTD phosphatase subunit 1
10865	0.74575	7.5418	2.3438	0.033985	0.59994	-3.4787	ARID5A	AT-rich interaction domain 5A
2201	0.74511	7.5564	2.4153	0.029617	0.59577	-3.382	FBN2	fibrillin 2
9019	0.74493	9.1048	2.4348	0.028522	0.59225	-3.3555	MPZL1	myelin protein zero like 1
29109	0.74319	6.7734	3.8698	0.0016324	0.52724	-1.3713	FHOD1	formin homology 2 domain containing 1
51025	0.73777	7.8196	3.0087	0.009185	0.5738	-2.5589	PAM16	presequence translocase associated motor 16
9807	0.7369	6.8984	2.3362	0.034484	0.59994	-3.4889	IP6K1	inositol hexakisphosphate kinase 1
53349	0.73408	7.9042	3.2686	0.0054527	0.56984	-2.1954	ZFYVE1	zinc finger FYVE-type containing 1
494150	0.73271	3.483	4.1636	0.0009112	0.52724	-0.98365	PHBP19	prohibitin pseudogene 19
7146	0.73242	5.0133	2.3382	0.034351	0.59994	-3.4862	TNXA	tenascin XA (pseudogene)
2948	0.73241	6.9021	2.4354	0.028485	0.59225	-3.3546	GSTM4	glutathione S-transferase mu 4
126208	0.72734	6.9765	2.8192	0.013405	0.5738	-2.8241	ZNF787	zinc finger protein 787
1374	0.7267	7.6151	2.3235	0.035332	0.60416	-3.506	CPT1A	carnitine palmitoyltransferase 1A
26502	0.72663	9.768	4.1119	0.0010092	0.52724	-1.051	NARF	nuclear prelamin A recognition factor
10459	0.72611	7.6887	2.6009	0.020632	0.58785	-3.1276	MAD2L2	mitotic arrest deficient 2 like 2
219855	0.72553	4.7138	3.684	0.0023668	0.52724	-1.6222	SLC37A2	solute carrier family 37 member 2
23315	0.7249	8.9188	3.4692	0.0036429	0.54759	-1.9169	SLC9A8	solute carrier family 9 member A8
126129	0.72348	2.5331	2.6136	0.020124	0.58785	-3.1101	CPT1C	carnitine palmitoyltransferase 1C
57787	0.72212	7.2695	3.6219	0.0026809	0.53945	-1.707	MARK4	microtubule affinity regulating kinase 4
152641	0.71982	7.0343	2.5562	0.022521	0.58785	-3.1893	WWC2-AS2	WWC2 antisense RNA 2
8694	0.71513	6.6619	2.532	0.023611	0.58785	-3.2226	DGAT1	diacylglycerol O-acyltransferase 1
100133163	0.71328	10.745	3.8822	0.0015925	0.52724	-1.3547	BCRP7	BCR pseudogene 7
400892	0.71328	10.745	3.8822	0.0015925	0.52724	-1.3547	BCRP2	BCR pseudogene 2
728468	0.71328	10.745	3.8822	0.0015925	0.52724	-1.3547	BCRP6	BCR pseudogene 6
3304	0.71078	10.819	2.3189	0.035647	0.60562	-3.5122	HSPA1B	heat shock protein family A (Hsp70) member 1B
83742	0.71014	8.1011	2.2647	0.039529	0.61076	-3.5847	MARVELD1	MARVEL domain containing 1
79827	0.70983	5.7041	2.9582	0.010162	0.5738	-2.6297	CLMP	CXADR like membrane protein
8740	0.7085	6.8504	2.1893	0.045584	0.62832	-3.6844	TNFSF14	TNF superfamily member 14
1951	0.70561	5.599	2.484	0.025923	0.58855	-3.2883	CELSR3	cadherin EGF LAG seven-pass G-type receptor 3
440465	0.70101	7.2459	2.9265	0.010826	0.5738	-2.6741	BAIAP2-DT	BAIAP2 divergent transcript
285368	0.69919	8.6156	2.2379	0.041586	0.61876	-3.6202	PRRT3	proline rich transmembrane protein 3
1760	0.69791	5.2387	2.4579	0.02727	0.59225	-3.324	DMPK	DM1 protein kinase
410	0.69632	6.1631	2.6323	0.019396	0.58425	-3.0841	ARSA	arylsulfatase A
89848	0.69618	5.5423	2.8317	0.013075	0.5738	-2.8066	FCHSD1	FCH and double SH3 domains 1
632	0.69468	5.7545	3.6451	0.0025588	0.52724	-1.6753	BGLAP	bone gamma-carboxyglutamate protein
78987	0.69439	5.933	3.9331	0.001439	0.52724	-1.2868	CRELD1	cysteine rich with EGF like domains 1
9332	0.69413	9.8173	2.8369	0.012943	0.5738	-2.7995	CD163	CD163 molecule
79637	0.69361	7.8918	3.4467	0.0038113	0.54759	-1.948	ARMC7	armadillo repeat containing 7
55640	0.69298	6.3651	3.7105	0.0022444	0.52724	-1.5862	FLVCR2	FLVCR heme transporter 2
7100	0.69238	9.1308	2.4556	0.027392	0.59225	-3.3271	TLR5	toll like receptor 5
401565	0.69147	5.9317	2.1545	0.048668	0.62876	-3.7301	FAM166A	family with sequence similarity 166 member A
57591	0.69127	7.3584	2.8918	0.011602	0.5738	-2.7226	MRTFA	myocardin related transcription factor A
400242	0.68933	7.4251	2.3885	0.031187	0.59577	-3.4184	DICER1-AS1	DICER1 antisense RNA 1
8825	0.6878	7.4562	2.361	0.032882	0.59577	-3.4555	LIN7A	lin-7 homolog A, crumbs cell polarity complex component
1032	0.68756	6.5909	2.5531	0.022654	0.58785	-3.1934	CDKN2D	cyclin dependent kinase inhibitor 2D
26160	0.68459	5.5196	2.3236	0.035324	0.60416	-3.5058	IFT172	intraflagellar transport 172
11091	0.68452	7.5421	2.7599	0.015078	0.57511	-2.9069	WDR5	WD repeat domain 5
3482	0.68338	10.177	2.5238	0.023991	0.58785	-3.2338	IGF2R	insulin like growth factor 2 receptor
51564	0.68241	7.9127	2.3697	0.032336	0.59577	-3.4438	HDAC7	histone deacetylase 7
54480	0.68202	6.371	3.3339	0.0047822	0.56445	-2.1045	CHPF2	chondroitin polymerizing factor 2
9858	0.68198	6.727	2.4708	0.026597	0.59225	-3.3064	PPP1R26	protein phosphatase 1 regulatory subunit 26
9895	0.68181	8.0978	2.8494	0.012625	0.5738	-2.782	TECPR2	tectonin beta-propeller repeat containing 2
613	0.68157	9.2803	4.0497	0.0011416	0.52724	-1.1326	BCR	BCR activator of RhoGEF and GTPase
2548	0.67734	6.9628	2.7654	0.014917	0.5738	-2.8993	GAA	glucosidase alpha, acid
57410	0.67588	5.8715	2.8151	0.013516	0.5738	-2.8299	SCYL1	SCY1 like pseudokinase 1
10499	0.67581	7.8886	4.872	0.00023088	0.52724	-0.10508	NCOA2	nuclear receptor coactivator 2
79772	0.67248	8.4017	2.3115	0.03615	0.60604	-3.522	MCTP1	multiple C2 and transmembrane domain containing 1
80221	0.66692	5.9714	2.2341	0.041886	0.61997	-3.6252	ACSF2	acyl-CoA synthetase family member 2
9968	0.66667	8.403	4.2125	0.00082759	0.52724	-0.92044	MED12	mediator complex subunit 12
64780	0.66544	9.7051	2.3972	0.030667	0.59577	-3.4065	MICAL1	microtubule associated monooxygenase, calponin and LIM domain containing 1
9811	0.66494	6.6906	2.5784	0.021562	0.58785	-3.1587	CTIF	cap binding complex dependent translation initiation factor
23031	0.66193	10.422	3.4478	0.003803	0.54759	-1.9465	MAST3	microtubule associated serine/threonine kinase 3
57505	0.65798	5.7365	2.3254	0.035206	0.60334	-3.5035	AARS2	alanyl-tRNA synthetase 2, mitochondrial
283899	0.65728	7.2872	2.3832	0.031509	0.59577	-3.4256	INO80E	INO80 complex subunit E
56996	0.65679	7.2356	2.6973	0.017068	0.57531	-2.9941	SLC12A9	solute carrier family 12 member 9
164091	0.65508	10.818	3.0908	0.0077923	0.5738	-2.4439	PAQR7	progestin and adipoQ receptor family member 7
4855	0.65411	3.8498	2.9836	0.0096595	0.5738	-2.5942	NOTCH4	notch receptor 4
94120	0.65292	7.6579	2.4118	0.029818	0.59577	-3.3868	SYTL3	synaptotagmin like 3
10381	0.6526	10.527	2.8078	0.013712	0.5738	-2.84	TUBB3	tubulin beta 3 class III
6546	0.65026	6.634	3.4674	0.0036561	0.54759	-1.9194	SLC8A1	solute carrier family 8 member A1
9647	0.64917	9.1881	2.5306	0.023674	0.58785	-3.2245	PPM1F	protein phosphatase, Mg2+/Mn2+ dependent 1F
246330	0.64902	6.143	2.3315	0.034797	0.60225	-3.4953	PELI3	pellino E3 ubiquitin protein ligase family member 3
30846	0.64895	2.8873	2.4128	0.029758	0.59577	-3.3854	EHD2	EH domain containing 2
25970	0.64795	4.9266	2.5326	0.023581	0.58785	-3.2217	SH2B1	SH2B adaptor protein 1
11336	0.6462	7.7678	2.3308	0.034842	0.60225	-3.4962	EXOC3	exocyst complex component 3
4928	0.64445	8.4643	2.2835	0.038134	0.60931	-3.5595	NUP98	nucleoporin 98 and 96 precursor
9654	0.64369	6.7054	2.4567	0.027333	0.59225	-3.3256	TTLL4	tubulin tyrosine ligase like 4
84067	0.64171	8.9947	2.7809	0.014465	0.5738	-2.8776	FAM160A2	family with sequence similarity 160 member A2
126364	0.64114	9.2667	2.2402	0.041404	0.61815	-3.6171	LRRC25	leucine rich repeat containing 25
5066	0.64061	8.5242	2.3752	0.031997	0.59577	-3.4364	PAM	peptidylglycine alpha-amidating monooxygenase
11273	0.6406	7.5121	2.1855	0.045911	0.62876	-3.6894	ATXN2L	ataxin 2 like
23654	0.64003	5.3994	2.4627	0.027016	0.59225	-3.3174	PLXNB2	plexin B2
55665	0.63884	4.8154	2.7909	0.01418	0.5738	-2.8636	URGCP	upregulator of cell proliferation
63914	0.63856	4.2242	3.1341	0.0071439	0.5738	-2.3833	LINC01590	long intergenic non-protein coding RNA 1590
7982	0.63466	6.2605	3.537	0.0031789	0.54759	-1.8234	ST7	suppression of tumorigenicity 7
220929	0.63265	7.0138	2.9254	0.01085	0.5738	-2.6756	ZNF438	zinc finger protein 438
347736	0.63186	7.3265	2.7679	0.014842	0.5738	-2.8957	NME9	NME/NM23 family member 9
114790	0.63024	6.2003	3.5531	0.0030779	0.54759	-1.8013	STK11IP	serine/threonine kinase 11 interacting protein
57799	0.62809	6.7366	2.7584	0.015124	0.57511	-2.909	RAB40C	RAB40C, member RAS oncogene family
375387	0.62682	6.339	2.2761	0.038677	0.60931	-3.5694	NRROS	negative regulator of reactive oxygen species
146705	0.62578	6.5012	3.7397	0.0021172	0.52724	-1.5466	TEPSIN	TEPSIN adaptor related protein complex 4 accessory protein
7094	0.62397	9.9313	2.4616	0.027077	0.59225	-3.319	TLN1	talin 1
25930	0.62259	5.1331	3.96	0.0013641	0.52724	-1.2511	PTPN23	protein tyrosine phosphatase non-receptor type 23
752	0.62167	9.3773	2.5672	0.02204	0.58785	-3.1741	FMNL1	formin like 1
8620	0.62083	6.176	2.8435	0.012772	0.5738	-2.7901	NPFF	neuropeptide FF-amide peptide precursor
285033	0.61999	8.6391	3.5256	0.0032527	0.54759	-1.8391	STARD7-AS1	STARD7 antisense RNA 1
11328	0.61932	7.8882	2.1536	0.048749	0.62876	-3.7312	FKBP9	FKBP prolyl isomerase 9
9844	0.61812	8.6993	2.6846	0.017501	0.57706	-3.0117	ELMO1	engulfment and cell motility 1
22880	0.61641	7.1635	2.9683	0.0099586	0.5738	-2.6155	MORC2	MORC family CW-type zinc finger 2
27239	0.61612	3.8747	2.3804	0.031676	0.59577	-3.4293	GPR162	G protein-coupled receptor 162
126321	0.61298	6.5201	3.1105	0.0074906	0.5738	-2.4164	MFSD12	major facilitator superfamily domain containing 12
5339	0.61297	5.3722	2.6048	0.020475	0.58785	-3.1222	PLEC	plectin
10226	0.61295	8.1139	2.6314	0.019433	0.58425	-3.0855	PLIN3	perilipin 3
5534	0.61295	10.249	2.5458	0.022982	0.58785	-3.2036	PPP3R1	protein phosphatase 3 regulatory subunit B, alpha
4629	0.61122	7.3239	2.443	0.028072	0.59225	-3.3444	MYH11	myosin heavy chain 11
100129034	0.61014	7.5024	2.5258	0.023895	0.58785	-3.231	LOC100129034	uncharacterized LOC100129034
7515	0.60878	8.1831	3.1053	0.0075686	0.5738	-2.4236	XRCC1	X-ray repair cross complementing 1
207	0.60868	10.464	3.0365	0.0086878	0.5738	-2.5199	AKT1	AKT serine/threonine kinase 1
10397	0.60836	11.553	3.473	0.0036153	0.54759	-1.9117	NDRG1	N-myc downstream regulated 1
28511	0.60824	7.7701	2.6244	0.019701	0.58719	-3.0951	NKIRAS2	NFKB inhibitor interacting Ras like 2
333929	0.60682	3.6538	2.9332	0.010682	0.5738	-2.6647	SNAI3	snail family transcriptional repressor 3
6907	0.60142	9.4136	2.8289	0.013149	0.5738	-2.8106	TBL1X	transducin beta like 1 X-linked
221092	0.60047	7.1843	2.6197	0.019886	0.58785	-3.1017	HNRNPUL2	heterogeneous nuclear ribonucleoprotein U like 2
23339	0.60015	7.9314	2.8161	0.013488	0.5738	-2.8285	VPS39	VPS39 subunit of HOPS complex
23125	0.60005	6.9131	2.5235	0.024006	0.58785	-3.2342	CAMTA2	calmodulin binding transcription activator 2
23523	0.59735	8.6652	2.1704	0.047239	0.62876	-3.7093	CABIN1	calcineurin binding protein 1
2931	0.59626	6.5569	2.4552	0.027416	0.59225	-3.3277	GSK3A	glycogen synthase kinase 3 alpha
200014	0.59455	6.4206	2.9155	0.011067	0.5738	-2.6895	CC2D1B	coiled-coil and C2 domain containing 1B
90933	0.59443	9.0938	3.8277	0.0017754	0.52724	-1.4278	TRIM41	tripartite motif containing 41
147011	0.59405	3.8348	2.9224	0.010915	0.5738	-2.6798	PROCA1	protein interacting with cyclin A1
116844	0.59388	9.0308	2.2845	0.038065	0.60931	-3.5582	LRG1	leucine rich alpha-2-glycoprotein 1
5187	0.59289	4.1986	3.0607	0.0082778	0.5738	-2.4861	PER1	period circadian regulator 1
3750	0.59224	3.5961	2.5563	0.022514	0.58785	-3.1891	KCND1	potassium voltage-gated channel subfamily D member 1
6184	0.59217	10.504	2.7518	0.015323	0.57511	-2.9182	RPN1	ribophorin I
55670	0.59213	6.7064	3.3304	0.0048156	0.56445	-2.1093	PEX26	peroxisomal biogenesis factor 26
57118	0.58978	10.182	3.5331	0.0032038	0.54759	-1.8288	CAMK1D	calcium/calmodulin dependent protein kinase ID
9817	0.58826	8.7474	3.1361	0.007116	0.5738	-2.3806	KEAP1	kelch like ECH associated protein 1
6810	0.58803	7.4334	4.7425	0.00029553	0.52724	-0.25924	STX4	syntaxin 4
221	0.5866	8.1644	2.2772	0.038594	0.60931	-3.5679	ALDH3B1	aldehyde dehydrogenase 3 family member B1
30827	0.58638	6.5767	2.7069	0.016746	0.57531	-2.9807	CXXC1	CXXC finger protein 1
55135	0.58547	6.1342	2.3675	0.032471	0.59577	-3.4467	WRAP53	WD repeat containing antisense to TP53
197342	0.58524	9.3121	3.4287	0.0039521	0.54759	-1.9729	EME2	essential meiotic structure-specific endonuclease subunit 2
