# Supplementary material for: Exploration of Key Immune-Related Transcriptomes Associated with Doxorubicin-Induced Cardiotoxicity in Patients with Breast Cancer
Source: Cardiovasc Toxicol. 2023 Sep 8;23(9-10):329–48. doi: 10.1007/s12012-023-09806-5 (PMC10514147; doi:10.1007/s12012-023-09806-5)
Supplement: Supplementary file 2 — Supplementary file2 (TXT 27 KB) [file 12012_2023_9806_MOESM2_ESM.txt]

Supplementary Table S2. The list of downregulated gene in in doxorubicin induced heart failure breast cancer patients
EntrezID	logFC	AveExpr	t	P.Value	adj.P.Val	B	Symbols	Name
9582	-3.1827	5.893	-2.1583	0.048327	0.62876	-3.7252	APOBEC3B	apolipoprotein B mRNA editing enzyme catalytic subunit 3B
3576	-3.0096	5.6048	-3.0668	0.0081768	0.5738	-2.4776	CXCL8	C-X-C motif chemokine ligand 8
931	-2.4271	10.735	-2.2422	0.041254	0.61815	-3.6146	MS4A1	membrane spanning 4-domains A1
6328	-2.3239	6.3061	-2.841	0.012837	0.5738	-2.7937	SCN3A	sodium voltage-gated channel alpha subunit 3
8115	-2.2689	9.5168	-2.6674	0.018104	0.57779	-3.0356	TCL1A	T cell leukemia/lymphoma 1A
131096	-2.2353	5.1722	-3.5798	0.0029174	0.54759	-1.7647	KCNH8	potassium voltage-gated channel subfamily H member 8
57565	-2.1717	5.5399	-3.5693	0.0029791	0.54759	-1.779	KLHL14	kelch like family member 14
115350	-2.0868	8.4115	-2.9379	0.010582	0.5738	-2.6581	FCRL1	Fc receptor like 1
64108	-2.0295	6.8347	-4.7418	0.00029595	0.52724	-0.26014	RTP4	receptor transporter protein 4
4345	-1.9759	5.3701	-2.7968	0.014016	0.5738	-2.8554	CD200	CD200 molecule
140733	-1.9169	4.9777	-3.2209	0.0060014	0.56984	-2.262	MACROD2	mono-ADP ribosylhydrolase 2
55024	-1.8741	8.7469	-2.5329	0.023568	0.58785	-3.2213	BANK1	B cell scaffold protein with ankyrin repeats 1
10252	-1.8584	4.8706	-2.7506	0.015359	0.57511	-2.9198	SPRY1	sprouty RTK signaling antagonist 1
84824	-1.8308	7.5312	-2.3258	0.03518	0.60334	-3.503	FCRLA	Fc receptor like A
26228	-1.7645	8.5183	-3.3343	0.0047779	0.56445	-2.1039	STAP1	signal transducing adaptor family member 1
5796	-1.7521	6.7722	-2.7717	0.01473	0.5738	-2.8904	PTPRK	protein tyrosine phosphatase receptor type K
219790	-1.7511	4.7724	-2.9424	0.010487	0.5738	-2.6518	RTKN2	rhotekin 2
167410	-1.7296	5.5147	-2.7826	0.014416	0.5738	-2.8752	LIX1	limb and CNS expressed 1
79368	-1.7	6.6672	-2.7026	0.016889	0.57531	-2.9867	FCRL2	Fc receptor like 2
57480	-1.6956	6.2893	-2.5637	0.02219	0.58785	-3.1789	PLEKHG1	pleckstrin homology and RhoGEF domain containing G1
973	-1.6884	9.2273	-2.5466	0.022946	0.58785	-3.2024	CD79A	CD79a molecule
145173	-1.6843	6.0569	-3.2033	0.0062176	0.56984	-2.2866	B3GLCT	beta 3-glucosyltransferase
5324	-1.6791	4.4419	-2.6109	0.020229	0.58785	-3.1137	PLAG1	PLAG1 zinc finger
4747	-1.6509	6.3475	-2.6943	0.017167	0.57531	-2.9981	NEFL	neurofilament light
1879	-1.6403	7.6722	-2.3494	0.033619	0.59994	-3.4711	EBF1	EBF transcription factor 1
1380	-1.627	4.9838	-3.273	0.005405	0.56984	-2.1893	CR2	complement C3d receptor 2
6322	-1.5935	6.4836	-2.43	0.028786	0.59339	-3.362	SCML1	Scm polycomb group protein like 1
60592	-1.5486	5.7795	-2.2064	0.044141	0.62599	-3.6619	SCOC	short coiled-coil protein
64089	-1.5412	5.2909	-2.7739	0.014666	0.5738	-2.8873	SNX16	sorting nexin 16
129607	-1.5368	9.9679	-2.5484	0.022865	0.58785	-3.1999	CMPK2	cytidine/uridine monophosphate kinase 2
7639	-1.5055	5.4622	-3.6676	0.0024461	0.52724	-1.6446	ZNF85	zinc finger protein 85
10561	-1.5013	10.05	-2.669	0.018045	0.57779	-3.0333	IFI44	interferon induced protein 44
158584	-1.4876	4.5676	-2.6686	0.018061	0.57779	-3.0339	FAAH2	fatty acid amide hydrolase 2
63979	-1.4572	7.3532	-2.809	0.013678	0.5738	-2.8383	FIGNL1	fidgetin like 1
7697	-1.4287	6.6764	-2.6598	0.018375	0.57779	-3.046	ZNF138	zinc finger protein 138
930	-1.4153	7.6968	-2.3402	0.034218	0.59994	-3.4835	CD19	CD19 molecule
1840	-1.4063	4.6143	-2.8283	0.013165	0.5738	-2.8114	DTX1	deltex E3 ubiquitin ligase 1
27075	-1.4019	10.575	-2.9245	0.010869	0.5738	-2.6769	TSPAN13	tetraspanin 13
84455	-1.3873	4.1889	-2.6905	0.017297	0.57531	-3.0035	EFCAB7	EF-hand calcium binding domain 7
958	-1.3854	6.4369	-3.6549	0.002509	0.52724	-1.6619	CD40	CD40 molecule
56937	-1.3791	6.428	-2.9284	0.010786	0.5738	-2.6714	PMEPA1	prostate transmembrane protein, androgen induced 1
9994	-1.3698	5.3671	-2.302	0.036812	0.60834	-3.5348	CASP8AP2	caspase 8 associated protein 2
57531	-1.3674	6.0005	-3.342	0.0047045	0.56377	-2.0932	HACE1	HECT domain and ankyrin repeat containing E3 ubiquitin protein ligase 1
8745	-1.3626	3.5384	-3.139	0.0070745	0.5738	-2.3765	ADAM23	ADAM metallopeptidase domain 23
221692	-1.3584	4.9906	-2.5414	0.02318	0.58785	-3.2096	PHACTR1	phosphatase and actin regulator 1
51360	-1.3565	4.744	-4.3009	0.00069563	0.52724	-0.80695	MBTPS2	membrane bound transcription factor peptidase, site 2
8187	-1.3478	3.7845	-2.8357	0.012974	0.5738	-2.8011	ZNF239	zinc finger protein 239
3495	-1.3439	6.357	-2.1467	0.049385	0.62876	-3.7403	IGHD	immunoglobulin heavy constant delta
100132678	-1.3365	4.2626	-3.7172	0.0022148	0.52724	-1.5771	RPL7AP45	ribosomal protein L7a pseudogene 45
55227	-1.3193	6.8572	-2.3981	0.030614	0.59577	-3.4053	LRRC1	leucine rich repeat containing 1
5101	-1.3074	5.2454	-2.1583	0.048326	0.62876	-3.7252	PCDH9	protocadherin 9
342908	-1.2951	3.7868	-2.8863	0.011729	0.5738	-2.7303	ZNF404	zinc finger protein 404
1122	-1.2901	4.2464	-2.7053	0.016799	0.57531	-2.9829	CHML	CHM like Rab escort protein
9015	-1.2803	4.804	-3.3951	0.0042284	0.54759	-2.0195	TAF1A	TATA-box binding protein associated factor, RNA polymerase I subunit A
1875	-1.2725	5.4175	-2.7698	0.014785	0.5738	-2.893	E2F5	E2F transcription factor 5
26049	-1.2493	6.1296	-2.9115	0.011154	0.5738	-2.695	FAM169A	family with sequence similarity 169 member A
84541	-1.2411	6.602	-2.3715	0.032224	0.59577	-3.4413	KBTBD8	kelch repeat and BTB domain containing 8
643529	-1.2185	6.4053	-2.5716	0.021853	0.58785	-3.1681	LINC00865	long intergenic non-protein coding RNA 865
23116	-1.2156	5.5796	-2.15	0.049084	0.62876	-3.736	TOGARAM1	TOG array regulator of axonemal microtubules 1
644353	-1.2079	5.6623	-2.6317	0.01942	0.58425	-3.085	ZCCHC18	zinc finger CCHC-type containing 18
100133941	-1.2052	9.7224	-2.4783	0.026212	0.58915	-3.2961	CD24	CD24 molecule
29760	-1.1992	9.7182	-2.6076	0.020364	0.58785	-3.1184	BLNK	B cell linker
79582	-1.1986	4.6557	-3.8236	0.0017901	0.52724	-1.4333	SPAG16	sperm associated antigen 16
1183	-1.1983	5.6144	-2.7923	0.014142	0.5738	-2.8617	CLCN4	chloride voltage-gated channel 4
401474	-1.1852	3.9296	-2.2253	0.04259	0.6223	-3.6369	SAMD12	sterile alpha motif domain containing 12
23189	-1.1803	4.2722	-3.4404	0.0038598	0.54759	-1.9567	KANK1	KN motif and ankyrin repeat domains 1
22866	-1.1635	4.7001	-3.0344	0.0087259	0.5738	-2.523	CNKSR2	connector enhancer of kinase suppressor of Ras 2
25788	-1.1604	3.5199	-3.0309	0.0087863	0.5738	-2.5278	RAD54B	RAD54 homolog B
643	-1.1583	5.5873	-2.6373	0.01921	0.58425	-3.0773	CXCR5	C-X-C motif chemokine receptor 5
55840	-1.1527	7.0263	-3.6892	0.0023424	0.52724	-1.6152	EAF2	ELL associated factor 2
4801	-1.148	6.8098	-3.0219	0.0089467	0.5738	-2.5405	NFYB	nuclear transcription factor Y subunit beta
157657	-1.1394	5.0801	-2.5901	0.021075	0.58785	-3.1426	C8orf37	chromosome 8 open reading frame 37
1117	-1.1388	6.8655	-3.2936	0.0051854	0.56984	-2.1606	CHI3L2	chitinase 3 like 2
5569	-1.138	7.3781	-2.3368	0.034441	0.59994	-3.4881	PKIA	cAMP-dependent protein kinase inhibitor alpha
51351	-1.1318	8.121	-2.6935	0.017194	0.57531	-2.9993	ZNF117	zinc finger protein 117
10117	-1.1277	4.3542	-2.7843	0.014367	0.5738	-2.8728	ENAM	enamelin
4085	-1.1262	6.4174	-2.2839	0.038105	0.60931	-3.559	MAD2L1	mitotic arrest deficient 2 like 1
394	-1.1179	5.5259	-2.9961	0.009421	0.5738	-2.5766	ARHGAP5	Rho GTPase activating protein 5
199857	-1.1178	4.9114	-2.6605	0.018352	0.57779	-3.0451	ALG14	ALG14 UDP-N-acetylglucosaminyltransferase subunit
55631	-1.1168	7.3852	-3.0231	0.0089255	0.5738	-2.5388	LRRC40	leucine rich repeat containing 40
122773	-1.1146	4.2032	-2.2598	0.039896	0.61139	-3.5912	KLHDC1	kelch domain containing 1
2551	-1.1144	8.3395	-2.4208	0.029303	0.59577	-3.3746	GABPA	GA binding protein transcription factor subunit alpha
2620	-1.1119	4.7815	-3.3068	0.0050498	0.56984	-2.1422	GAS2	growth arrest specific 2
440145	-1.1019	6.9196	-2.7309	0.015971	0.57511	-2.9473	MZT1	mitotic spindle organizing protein 1
5244	-1.1019	6.8707	-2.7071	0.016739	0.57531	-2.9804	ABCB4	ATP binding cassette subfamily B member 4
7525	-1.0905	5.9794	-2.443	0.028068	0.59225	-3.3443	YES1	YES proto-oncogene 1, Src family tyrosine kinase
8707	-1.086	3.4808	-2.5036	0.024953	0.58785	-3.2615	B3GALT2	beta-1,3-galactosyltransferase 2
340277	-1.0842	3.9343	-4.0128	0.0012282	0.52724	-1.1811	FAM221A	family with sequence similarity 221 member A
55601	-1.0823	9.789	-2.2801	0.038387	0.60931	-3.5642	DDX60	DExD/H-box helicase 60
3899	-1.0749	6.9579	-2.5663	0.022077	0.58785	-3.1753	AFF3	AF4/FMR2 family member 3
84955	-1.0742	5.5438	-2.5691	0.021958	0.58785	-3.1715	NUDCD1	NudC domain containing 1
9331	-1.0668	3.6011	-2.6722	0.017934	0.57779	-3.0289	B4GALT6	beta-1,4-galactosyltransferase 6
1235	-1.0638	10.965	-4.2575	0.00075744	0.52724	-0.86247	CCR6	C-C motif chemokine receptor 6
1073	-1.0582	6.2202	-3.008	0.0091983	0.5738	-2.5599	CFL2	cofilin 2
80110	-1.0509	6.5729	-2.9551	0.010225	0.5738	-2.634	ZNF614	zinc finger protein 614
57691	-1.049	6.946	-4.0298	0.0011875	0.52724	-1.1587	KIAA1586	KIAA1586
83481	-1.0468	7.031	-2.2471	0.040872	0.61511	-3.6081	EPPK1	epiplakin 1
5366	-1.0422	7.5638	-2.3433	0.034016	0.59994	-3.4793	PMAIP1	phorbol-12-myristate-13-acetate-induced protein 1
285315	-1.0397	4.1094	-2.3657	0.032583	0.59577	-3.4491	C3orf33	chromosome 3 open reading frame 33
56479	-1.0395	3.7102	-2.9804	0.0097212	0.5738	-2.5986	KCNQ5	potassium voltage-gated channel subfamily Q member 5
79698	-1.0369	2.8331	-2.7691	0.014806	0.5738	-2.894	ZMAT4	zinc finger matrin-type 4
11142	-1.0352	7.5307	-3.1888	0.0064012	0.56984	-2.3068	PKIG	cAMP-dependent protein kinase inhibitor gamma
57157	-1.0328	7.2208	-2.4654	0.026876	0.59225	-3.3137	PHTF2	putative homeodomain transcription factor 2
23271	-1.0326	4.6971	-3.3901	0.0042712	0.54869	-2.0265	CAMSAP2	calmodulin regulated spectrin associated protein family member 2
4973	-1.0312	3.0767	-2.3625	0.032789	0.59577	-3.4535	OLR1	oxidized low density lipoprotein receptor 1
160622	-1.0294	4.5499	-3.8496	0.0016996	0.52724	-1.3984	GRASP	general receptor for phosphoinositides 1 associated scaffold protein
9639	-1.0261	3.4202	-2.177	0.046652	0.62876	-3.7006	ARHGEF10	Rho guanine nucleotide exchange factor 10
7368	-1.0257	3.2329	-2.8339	0.01302	0.5738	-2.8036	UGT8	UDP glycosyltransferase 8
974	-1.0203	7.9446	-2.4789	0.026183	0.58915	-3.2954	CD79B	CD79b molecule
151888	-1.0164	8.314	-2.8644	0.012252	0.5738	-2.7609	BTLA	B and T lymphocyte associated
330	-1.0148	9.4527	-2.1787	0.04651	0.62876	-3.6984	BIRC3	baculoviral IAP repeat containing 3
22837	-1.0145	4.6531	-2.556	0.022528	0.58785	-3.1895	COBLL1	cordon-bleu WH2 repeat protein like 1
94240	-1.0123	10.047	-2.1786	0.046518	0.62876	-3.6986	EPSTI1	epithelial stromal interaction 1
5074	-1.0067	4.0114	-2.9766	0.009794	0.5738	-2.6038	PAWR	pro-apoptotic WT1 regulator
84513	-0.9953	8.4817	-2.3751	0.032001	0.59577	-3.4365	PLPP5	phospholipid phosphatase 5
374650	-0.98959	7.3454	-2.4208	0.0293	0.59577	-3.3745	GOLGA6L5P	golgin A6 family like 5, pseudogene
440295	-0.98959	7.3454	-2.4208	0.0293	0.59577	-3.3745	GOLGA6L9	golgin A6 family like 9
23421	-0.98358	8.0702	-2.4888	0.025684	0.58785	-3.2818	ITGB3BP	integrin subunit beta 3 binding protein
55342	-0.98317	8.8013	-2.8205	0.013371	0.5738	-2.8223	STRBP	spermatid perinuclear RNA binding protein
57579	-0.97583	5.8733	-2.3784	0.031796	0.59577	-3.4319	FAM135A	family with sequence similarity 135 member A
1349	-0.97009	11.087	-2.4594	0.027191	0.59225	-3.3219	COX7B	cytochrome c oxidase subunit 7B
729198	-0.96905	3.701	-2.1804	0.046355	0.62876	-3.6961	ANAPC10P1	anaphase promoting complex subunit 10 pseudogene 1
5277	-0.96775	7.282	-2.3449	0.033913	0.59994	-3.4772	PIGA	phosphatidylinositol glycan anchor biosynthesis class A
6309	-0.96097	5.9421	-2.3811	0.031636	0.59577	-3.4284	SC5D	sterol-C5-desaturase
54532	-0.95484	6.5318	-2.196	0.045017	0.62719	-3.6756	USP53	ubiquitin specific peptidase 53
91392	-0.9513	6.084	-2.8536	0.012518	0.5738	-2.776	ZNF502	zinc finger protein 502
81542	-0.94629	8.2188	-2.447	0.027851	0.59225	-3.3388	TMX1	thioredoxin related transmembrane protein 1
4698	-0.94405	8.0282	-2.784	0.014376	0.5738	-2.8733	NDUFA5	NADH:ubiquinone oxidoreductase subunit A5
55617	-0.94371	5.644	-3.6947	0.002317	0.52724	-1.6078	TASP1	taspase 1
51136	-0.93802	6.5986	-2.7997	0.013935	0.5738	-2.8514	RNFT1	ring finger protein, transmembrane 1
378708	-0.93424	6.2052	-3.06	0.0082889	0.5738	-2.4871	CENPS	centromere protein S
55151	-0.92721	5.8266	-2.5198	0.024177	0.58785	-3.2392	TMEM38B	transmembrane protein 38B
54816	-0.92077	4.4528	-2.6347	0.019306	0.58425	-3.0808	ZNF280D	zinc finger protein 280D
286205	-0.92068	6.9942	-2.4662	0.026834	0.59225	-3.3126	SCAI	suppressor of cancer cell invasion
6375	-0.91773	9.3973	-2.2865	0.037918	0.60931	-3.5555	XCL1	X-C motif chemokine ligand 1
6019	-0.9102	3.2746	-3.7905	0.0019124	0.52724	-1.4779	RLN2	relaxin 2
1161	-0.90796	3.535	-3.6117	0.0027365	0.54251	-1.721	ERCC8	ERCC excision repair 8, CSA ubiquitin ligase complex subunit
1456	-0.90456	7.8495	-2.9761	0.0098056	0.5738	-2.6047	CSNK1G3	casein kinase 1 gamma 3
138199	-0.90411	8.9837	-2.811	0.013627	0.5738	-2.8356	CARNMT1	carnosine N-methyltransferase 1
50852	-0.89806	10.636	-2.4714	0.026567	0.59225	-3.3056	TRAT1	T cell receptor associated transmembrane adaptor 1
27314	-0.89625	6.9647	-3.6207	0.0026875	0.53945	-1.7087	RAB30	RAB30, member RAS oncogene family
1164	-0.8942	8.9497	-3.0275	0.0088465	0.5738	-2.5326	CKS2	CDC28 protein kinase regulatory subunit 2
79656	-0.89372	3.7876	-3.3107	0.0050102	0.56984	-2.1368	BEND5	BEN domain containing 5
654466	-0.89297	4.6482	-2.4961	0.02532	0.58785	-3.2718	FGF7P3	fibroblast growth factor 7 pseudogene 3
28998	-0.89267	7.5472	-3.3589	0.0045471	0.56209	-2.0697	MRPL13	mitochondrial ribosomal protein L13
163081	-0.88904	4.1523	-2.7885	0.014247	0.5738	-2.8669	ZNF567	zinc finger protein 567
393046	-0.88821	6.1102	-2.5787	0.021551	0.58785	-3.1583	OR2A5	olfactory receptor family 2 subfamily A member 5
8690	-0.88572	7.0194	-2.3316	0.034788	0.60225	-3.4951	JRKL	JRK like
60468	-0.88447	8.3086	-2.1488	0.049191	0.62876	-3.7375	BACH2	BTB domain and CNC homolog 2
653308	-0.8828	4.0116	-3.7755	0.0019708	0.52724	-1.4982	ASAH2B	N-acylsphingosine amidohydrolase 2B
55103	-0.88073	6.0807	-2.3008	0.036899	0.60834	-3.5364	RALGPS2	Ral GEF with PH domain and SH3 binding motif 2
442216	-0.87995	5.3243	-2.1624	0.047954	0.62876	-3.7198	RPS17P5	ribosomal protein S17 pseudogene 5
643648	-0.87855	4.0359	-2.193	0.045268	0.62719	-3.6795	LINC01189	long intergenic non-protein coding RNA 1189
5026	-0.86921	10.553	-2.1728	0.047027	0.62876	-3.7062	P2RX5	purinergic receptor P2X 5
7711	-0.86895	5.5086	-3.2028	0.0062236	0.56984	-2.2873	ZNF155	zinc finger protein 155
54621	-0.8651	6.7426	-2.4002	0.03049	0.59577	-3.4025	VSIG10	V-set and immunoglobulin domain containing 10
401428	-0.86465	5.892	-2.8355	0.012977	0.5738	-2.8013	OR2A20P	olfactory receptor family 2 subfamily A member 20 pseudogene
441295	-0.86465	5.892	-2.8355	0.012977	0.5738	-2.8013	OR2A9P	olfactory receptor family 2 subfamily A member 9 pseudogene
10795	-0.86332	8.2575	-3.8352	0.0017493	0.52724	-1.4178	ZNF268	zinc finger protein 268
169200	-0.86156	6.991	-2.3952	0.030788	0.59577	-3.4093	TMEM64	transmembrane protein 64
11080	-0.85387	3.3279	-2.6665	0.018135	0.57779	-3.0368	DNAJB4	DnaJ heat shock protein family (Hsp40) member B4
60487	-0.85372	6.7135	-2.3819	0.031588	0.59577	-3.4273	TRMT11	tRNA methyltransferase 11 homolog
51626	-0.85226	4.4832	-3.0712	0.0081052	0.5738	-2.4714	DYNC2LI1	dynein cytoplasmic 2 light intermediate chain 1
9521	-0.84947	8.175	-3.2875	0.0052495	0.56984	-2.1691	EEF1E1	eukaryotic translation elongation factor 1 epsilon 1
119710	-0.84908	4.7452	-2.5163	0.024343	0.58785	-3.2441	IFTAP	intraflagellar transport associated protein
254251	-0.84403	7.218	-2.6116	0.020203	0.58785	-3.1128	LCORL	ligand dependent nuclear receptor corepressor like
83891	-0.83981	4.8128	-2.8807	0.01186	0.5738	-2.7381	SNX25	sorting nexin 25
85013	-0.83849	8.571	-3.52	0.0032892	0.54759	-1.8468	TMEM128	transmembrane protein 128
162972	-0.83789	7.7596	-2.3844	0.031431	0.59577	-3.4238	ZNF550	zinc finger protein 550
9308	-0.83587	8.8963	-2.9985	0.0093751	0.5738	-2.5732	CD83	CD83 molecule
163786	-0.8345	5.9961	-2.5791	0.021535	0.58785	-3.1577	SASS6	SAS-6 centriolar assembly protein
55916	-0.83418	8.3777	-2.7969	0.014011	0.5738	-2.8552	NXT2	nuclear transport factor 2 like export factor 2
5243	-0.83219	7.1577	-3.7885	0.0019202	0.52724	-1.4806	ABCB1	ATP binding cassette subfamily B member 1
389206	-0.83096	3.5811	-3.0827	0.0079202	0.5738	-2.4553	BEND4	BEN domain containing 4
55604	-0.8229	4.6996	-2.4568	0.027331	0.59225	-3.3255	CARMIL1	capping protein regulator and myosin 1 linker 1
51101	-0.8196	5.4981	-2.3312	0.034812	0.60225	-3.4956	ZC2HC1A	zinc finger C2HC-type containing 1A
9823	-0.81532	3.2937	-3.051	0.0084395	0.5738	-2.4997	ARMCX2	armadillo repeat containing X-linked 2
147694	-0.81525	8.8422	-2.8624	0.012303	0.5738	-2.7638	ZNF548	zinc finger protein 548
387628	-0.81312	5.3327	-2.2539	0.040346	0.61356	-3.599	FGF7P6	fibroblast growth factor 7 pseudogene 6
54704	-0.8123	8.9128	-2.5285	0.023772	0.58785	-3.2274	PDP1	pyruvate dehyrogenase phosphatase catalytic subunit 1
644315	-0.80994	12.025	-2.6895	0.01733	0.57531	-3.0048	RPS7P11	ribosomal protein S7 pseudogene 11
143879	-0.80598	4.6929	-2.4376	0.028363	0.59225	-3.3516	KBTBD3	kelch repeat and BTB domain containing 3
166968	-0.80331	6.4097	-2.2279	0.042382	0.62039	-3.6335	MIER3	MIER family member 3
340544	-0.80069	3.5221	-2.4877	0.025735	0.58785	-3.2832	MORF4L2-AS1	MORF4L2 antisense RNA 1
6689	-0.79969	6.742	-2.418	0.029459	0.59577	-3.3783	SPIB	Spi-B transcription factor
79817	-0.79488	5.6209	-2.1767	0.046686	0.62876	-3.7011	MOB3B	MOB kinase activator 3B
121536	-0.7895	7.1276	-2.149	0.049172	0.62876	-3.7373	AEBP2	AE binding protein 2
55888	-0.78925	7.1375	-2.5304	0.023682	0.58785	-3.2247	ZKSCAN7	zinc finger with KRAB and SCAN domains 7
93587	-0.7878	4.1481	-3.513	0.0033359	0.54759	-1.8565	TRMT10A	tRNA methyltransferase 10A
3399	-0.77554	7.8007	-2.6743	0.01786	0.57779	-3.026	ID3	inhibitor of DNA binding 3, HLH protein
27031	-0.77224	6.0182	-3.0792	0.0079759	0.5738	-2.4602	NPHP3	nephrocystin 3
23179	-0.77069	6.5449	-2.2945	0.037344	0.60931	-3.5448	RGL1	ral guanine nucleotide dissociation stimulator like 1
142940	-0.76865	3.7492	-2.1889	0.045626	0.62835	-3.685	TRUB1	TruB pseudouridine synthase family member 1
3111	-0.76864	8.1212	-2.4036	0.030293	0.59577	-3.3979	HLA-DOA	major histocompatibility complex, class II, DO alpha
28982	-0.76575	9.6253	-3.2842	0.0052847	0.56984	-2.1737	FLVCR1	FLVCR heme transporter 1
51175	-0.76505	5.9227	-2.1512	0.04897	0.62876	-3.7344	TUBE1	tubulin epsilon 1
115352	-0.76483	9.0395	-2.1752	0.04681	0.62876	-3.7029	FCRL3	Fc receptor like 3
9655	-0.76426	5.1591	-2.1527	0.048833	0.62876	-3.7325	SOCS5	suppressor of cytokine signaling 5
51187	-0.76197	9.4774	-2.2302	0.042201	0.61997	-3.6305	RSL24D1	ribosomal L24 domain containing 1
91942	-0.75944	7.5545	-2.4311	0.028725	0.59289	-3.3605	NDUFAF2	NADH:ubiquinone oxidoreductase complex assembly factor 2
8564	-0.75896	8.842	-2.9303	0.010744	0.5738	-2.6687	KMO	kynurenine 3-monooxygenase
51065	-0.75863	9.8095	-2.492	0.025525	0.58785	-3.2774	RPS27L	ribosomal protein S27 like
257144	-0.74725	5.6328	-2.2402	0.041409	0.61815	-3.6172	GCSAM	germinal center associated signaling and motility
10346	-0.74592	11.314	-2.6679	0.018085	0.57779	-3.0348	TRIM22	tripartite motif containing 22
54664	-0.74541	7.7998	-2.2491	0.040716	0.61391	-3.6054	TMEM106B	transmembrane protein 106B
5567	-0.74094	10.444	-2.1777	0.046593	0.62876	-3.6997	PRKACB	protein kinase cAMP-activated catalytic subunit beta
3487	-0.73902	4.7148	-2.5698	0.021927	0.58785	-3.1705	IGFBP4	insulin like growth factor binding protein 4
49855	-0.7318	6.5634	-2.9868	0.0095967	0.5738	-2.5896	SCAPER	S-phase cyclin A associated protein in the ER
55863	-0.73089	8.2026	-2.4665	0.026817	0.59225	-3.3122	TMEM126B	transmembrane protein 126B
7552	-0.7274	4.6261	-2.6893	0.017337	0.57531	-3.0051	ZNF711	zinc finger protein 711
160518	-0.72426	3.4711	-2.9891	0.009553	0.5738	-2.5864	DENND5B	DENN domain containing 5B
26782	-0.71733	3.8996	-2.4863	0.025808	0.5879	-3.2852	SNORA66	small nucleolar RNA, H/ACA box 66
51074	-0.71502	5.7566	-3.4879	0.0035084	0.54759	-1.891	APIP	APAF1 interacting protein
90416	-0.71236	5.679	-3.0365	0.0086889	0.5738	-2.52	CCDC32	coiled-coil domain containing 32
147686	-0.70554	7.5905	-2.3364	0.034468	0.59994	-3.4886	ZNF418	zinc finger protein 418
26002	-0.70206	3.2027	-3.1962	0.0063067	0.56984	-2.2965	MOXD1	monooxygenase DBH like 1
55300	-0.70099	7.1002	-2.7746	0.014648	0.5738	-2.8865	PI4K2B	phosphatidylinositol 4-kinase type 2 beta
221061	-0.69951	8.4561	-2.378	0.031824	0.59577	-3.4326	FAM171A1	family with sequence similarity 171 member A1
128553	-0.69877	5.8219	-2.2958	0.037255	0.60931	-3.5432	TSHZ2	teashirt zinc finger homeobox 2
146053	-0.69641	5.2456	-2.149	0.049176	0.62876	-3.7373	RPS3AP47	RPS3A pseudogene 47
400652	-0.69641	5.2456	-2.149	0.049176	0.62876	-3.7373	RPS3AP49	RPS3A pseudogene 49
439992	-0.69641	5.2456	-2.149	0.049176	0.62876	-3.7373	RPS3AP5	RPS3A pseudogene 5
643932	-0.69641	5.2456	-2.149	0.049176	0.62876	-3.7373	RPS3AP20	RPS3A pseudogene 20
646527	-0.69641	5.2456	-2.149	0.049176	0.62876	-3.7373	RPS3AP44	RPS3A pseudogene 44
27258	-0.69338	10.653	-3.2036	0.0062136	0.56984	-2.2861	LSM3	LSM3 homolog, U6 small nuclear RNA and mRNA degradation associated
55319	-0.68843	6.9138	-2.7046	0.016822	0.57531	-2.9839	TMA16	translation machinery associated 16 homolog
653820	-0.68742	5.39	-2.2691	0.039196	0.60936	-3.5788	FAM72B	family with sequence similarity 72 member B
728833	-0.68742	5.39	-2.2691	0.039196	0.60936	-3.5788	FAM72D	family with sequence similarity 72 member D
729533	-0.68742	5.39	-2.2691	0.039196	0.60936	-3.5788	FAM72A	family with sequence similarity 72 member A
24138	-0.68277	10.182	-2.3256	0.035193	0.60334	-3.5032	IFIT5	interferon induced protein with tetratricopeptide repeats 5
8754	-0.6827	5.8993	-2.598	0.02075	0.58785	-3.1316	ADAM9	ADAM metallopeptidase domain 9
158219	-0.68207	7.7074	-2.2065	0.044135	0.62599	-3.6618	TTC39B	tetratricopeptide repeat domain 39B
3820	-0.67679	11.597	-3.2741	0.0053927	0.56984	-2.1877	KLRB1	killer cell lectin like receptor B1
163051	-0.67665	6.2542	-2.589	0.02112	0.58785	-3.1441	ZNF709	zinc finger protein 709
90871	-0.67092	8.5723	-4.2656	0.00074548	0.52724	-0.85208	DMAC1	distal membrane arm assembly complex 1
56986	-0.66418	6.7389	-3.5052	0.0033889	0.54759	-1.8673	DTWD1	DTW domain containing 1
51397	-0.66303	7.8254	-2.8226	0.013316	0.5738	-2.8194	COMMD10	COMM domain containing 10
1345	-0.66237	10.169	-2.5052	0.024875	0.58785	-3.2593	COX6C	cytochrome c oxidase subunit 6C
79635	-0.66227	4.3376	-2.5655	0.022113	0.58785	-3.1764	CCDC121	coiled-coil domain containing 121
1163	-0.66188	8.6191	-5.4207	8.30E-05	0.52724	0.51419	CKS1B	CDC28 protein kinase regulatory subunit 1B
5287	-0.66061	9.1246	-2.8095	0.013666	0.5738	-2.8377	PIK3C2B	phosphatidylinositol-4-phosphate 3-kinase catalytic subunit type 2 beta
137392	-0.65846	5.1012	-2.2305	0.042174	0.61997	-3.63	FAM92A	family with sequence similarity 92 member A
51650	-0.65731	9.8423	-2.6949	0.017149	0.57531	-2.9974	MRPS33	mitochondrial ribosomal protein S33
53335	-0.65353	9.4437	-2.7478	0.015445	0.57511	-2.9237	BCL11A	BAF chromatin remodeling complex subunit BCL11A
57669	-0.64999	5.4253	-3.2422	0.0057501	0.56984	-2.2323	EPB41L5	erythrocyte membrane protein band 4.1 like 5
80055	-0.64854	5.2874	-2.8638	0.012268	0.5738	-2.7618	PGAP1	post-GPI attachment to proteins inositol deacylase 1
401505	-0.64717	9.3356	-3.3514	0.0046163	0.56209	-2.0801	TOMM5	translocase of outer mitochondrial membrane 5
8548	-0.64674	6.2748	-3.007	0.0092178	0.5738	-2.5614	BLZF1	basic leucine zipper nuclear factor 1
9098	-0.64451	6.8674	-2.9285	0.010783	0.5738	-2.6713	USP6	ubiquitin specific peptidase 6
55120	-0.64391	8.043	-2.5844	0.02131	0.58785	-3.1504	FANCL	FA complementation group L
340481	-0.64319	5.1386	-2.3876	0.031243	0.59577	-3.4196	ZDHHC21	zinc finger DHHC-type palmitoyltransferase 21
7718	-0.64122	3.0585	-2.689	0.01735	0.57531	-3.0056	ZNF165	zinc finger protein 165
55074	-0.64036	8.5348	-4.1713	0.00089758	0.52724	-0.97375	OXR1	oxidation resistance 1
23086	-0.63997	3.7447	-2.5901	0.021072	0.58785	-3.1424	EXPH5	exophilin 5
6875	-0.6365	7.2925	-5.7501	4.58E-05	0.52724	0.85943	TAF4B	TATA-box binding protein associated factor 4b
4939	-0.63337	9.2282	-2.2505	0.040603	0.61391	-3.6035	OAS2	2'-5'-oligoadenylate synthetase 2
10418	-0.63138	4.6776	-2.3834	0.031496	0.59577	-3.4253	SPON1	spondin 1
51194	-0.63044	6.2254	-2.2056	0.044207	0.62599	-3.663	IPO11	importin 11
199786	-0.6231	11.228	-2.1814	0.046274	0.62876	-3.6949	NIBAN3	niban apoptosis regulator 3
3176	-0.62033	6.9773	-3.2026	0.0062265	0.56984	-2.2876	HNMT	histamine N-methyltransferase
151963	-0.61828	7.9805	-2.6453	0.01891	0.5795	-3.0662	MB21D2	Mab-21 domain containing 2
283796	-0.61558	9.5157	-2.49	0.025623	0.58785	-3.2801	GOLGA8IP	golgin A8 family member I, pseudogene
55536	-0.61301	11.141	-2.2168	0.043284	0.62467	-3.6482	CDCA7L	cell division cycle associated 7 like
284900	-0.60952	8.059	-2.8306	0.013104	0.5738	-2.8082	TTC28-AS1	TTC28 antisense RNA 1
4697	-0.60741	11.61	-2.3575	0.033103	0.59577	-3.4602	NDUFA4	NDUFA4 mitochondrial complex associated
7358	-0.60648	8.3719	-2.9701	0.0099222	0.5738	-2.6129	UGDH	UDP-glucose 6-dehydrogenase
55900	-0.60477	8.8669	-2.8803	0.011871	0.5738	-2.7387	ZNF302	zinc finger protein 302
348654	-0.60355	7.4105	-2.556	0.02253	0.58785	-3.1896	GEN1	GEN1 Holliday junction 5' flap endonuclease
257415	-0.60246	9.8099	-2.7296	0.01601	0.57511	-2.949	FAM133B	family with sequence similarity 133 member B
22835	-0.60127	4.2539	-4.0949	0.0010437	0.52724	-1.0732	ZFP30	ZFP30 zinc finger protein
23321	-0.60102	3.6677	-3.6465	0.0025519	0.52724	-1.6734	TRIM2	tripartite motif containing 2
6201	-0.60067	13.053	-2.5603	0.022341	0.58785	-3.1836	RPS7	ribosomal protein S7
26960	-0.59879	3.3421	-2.9816	0.0096979	0.5738	-2.5969	NBEA	neurobeachin
6461	-0.59576	7.472	-3.1347	0.0071364	0.5738	-2.3826	SHB	SH2 domain containing adaptor protein B
91687	-0.59508	4.9142	-2.9791	0.0097452	0.5738	-2.6003	CENPL	centromere protein L
153396	-0.59387	7.7218	-2.2189	0.043114	0.62427	-3.6454	TMEM161B	transmembrane protein 161B
84295	-0.59385	7.2554	-2.5914	0.021019	0.58785	-3.1407	PHF6	PHD finger protein 6
84233	-0.59365	10.245	-2.5185	0.024241	0.58785	-3.2411	TMEM126A	transmembrane protein 126A
389677	-0.59303	7.035	-3.2196	0.0060174	0.56984	-2.2638	RBM12B	RNA binding motif protein 12B
7444	-0.59207	7.4502	-2.6613	0.018321	0.57779	-3.0439	VRK2	VRK serine/threonine kinase 2
9068	-0.59025	5.0846	-2.6067	0.0204	0.58785	-3.1196	ANGPTL1	angiopoietin like 1
202181	-0.5899	6.9111	-3.0719	0.008093	0.5738	-2.4704	LOC202181	SUMO interacting motifs containing 1 pseudogene
342926	-0.5892	3.8781	-3.0142	0.0090852	0.5738	-2.5512	ZNF677	zinc finger protein 677
114899	-0.5872	5.6248	-2.1951	0.045089	0.62719	-3.6768	C1QTNF3	C1q and TNF related 3
10892	-0.58685	9.1689	-2.7253	0.016148	0.57511	-2.9551	MALT1	MALT1 paracaspase
5334	-0.58612	4.6311	-2.4263	0.028993	0.59412	-3.3671	PLCL1	phospholipase C like 1 (inactive)
