# Supplementary material for: Exploration of Key Immune-Related Transcriptomes Associated with Doxorubicin-Induced Cardiotoxicity in Patients with Breast Cancer
Source: Cardiovasc Toxicol. 2023 Sep 8;23(9-10):329–48. doi: 10.1007/s12012-023-09806-5 (PMC10514147; doi:10.1007/s12012-023-09806-5)
Supplement: Supplementary file 3 — Supplementary file3 (TXT 375 KB) [file 12012_2023_9806_MOESM3_ESM.txt]

Supplementary Table S3. The list of immune related geens from the InnateDB database (https://www.innatedb.com/)
Species	ensembl ID	entrez ID	Name	Null name
Homo sapiens	ENSG00000099715	2,732,883,259	PCDH11Y	protocadherin 11 Y-linked
Homo sapiens	ENSG00000092377	90665	TBL1Y	transducin (beta)-like 1, Y-linked
Homo sapiens	ENSG00000114374	8287	USP9Y	ubiquitin specific peptidase 9, Y-linked
Homo sapiens	ENSG00000165246	22829	NLGN4Y	neuroligin 4, Y-linked
Homo sapiens	ENSG00000101557	9097	USP14	ubiquitin specific peptidase 14 (tRNA-guanine transglycosylase)
Homo sapiens	ENSG00000079134	9984	THOC1	THO complex 1
Homo sapiens	ENSG00000158270	81035	COLEC12	collectin sub-family member 12
Homo sapiens	ENSG00000141433	116	ADCYAP1	adenylate cyclase activating polypeptide 1 (pituitary)
Homo sapiens	ENSG00000132205	84034	EMILIN2	elastin microfibril interfacer 2
Homo sapiens	ENSG00000101680	284217	LAMA1	laminin, alpha 1
Homo sapiens	ENSG00000173482	5797	PTPRM	protein tyrosine phosphatase, receptor type, M
Homo sapiens	ENSG00000017797	10928	RALBP1	ralA binding protein 1
Homo sapiens	ENSG00000154639	1525	CXADR	coxsackie virus and adenovirus receptor
Homo sapiens	ENSG00000172967	150165	XKR3	XK, Kell blood group complex subunit-related family, member 3
Homo sapiens	ENSG00000177663	23765	IL17RA	interleukin 17 receptor A
Homo sapiens	ENSG00000093072	51816	CECR1	cat eye syndrome chromosome region, candidate 1
Homo sapiens	ENSG00000099954	27443	CECR2	cat eye syndrome chromosome region, candidate 2
Homo sapiens	ENSG00000099968	23786	BCL2L13	BCL2-like 13 (apoptosis facilitator)
Homo sapiens	ENSG00000154654	4685	NCAM2	neural cell adhesion molecule 2
Homo sapiens	ENSG00000015475	101,929,618,637	BID	BH3 interacting domain death agonist
Homo sapiens	ENSG00000154721	58494	JAM2	junctional adhesion molecule 2
Homo sapiens	ENSG00000176194	1149	CIDEA	cell death-inducing DFFA-like effector a
Homo sapiens	ENSG00000142192	351	APP	amyloid beta (A4) precursor protein
Homo sapiens	ENSG00000128789	56984	PSMG2	proteasome (prosome, macropain) assembly chaperone 2
Homo sapiens	ENSG00000183628	1,027,247,708,214	DGCR6	DiGeorge syndrome critical region gene 6
Homo sapiens	ENSG00000154734	9510	ADAMTS1	ADAM metallopeptidase with thrombospondin type 1 motif, 1
Homo sapiens	ENSG00000100033	5625	PRODH	proline dehydrogenase (oxidase) 1
Homo sapiens	ENSG00000154736	11096	ADAMTS5	ADAM metallopeptidase with thrombospondin type 1 motif, 5
Homo sapiens	ENSG00000070413	9993	DGCR2	DiGeorge syndrome critical region gene 2
Homo sapiens	ENSG00000198862	26046	LTN1	listerin E3 ubiquitin protein ligase 1
Homo sapiens	ENSG00000100056	236,178,220	DGCR14	DiGeorge syndrome critical region gene 14
Homo sapiens	ENSG00000070371	8218	CLTCL1	clathrin, heavy chain-like 1
Homo sapiens	ENSG00000067900	6093	ROCK1	Rho-associated, coiled-coil containing protein kinase 1
Homo sapiens	ENSG00000184113	7122	CLDN5	claudin 5
Homo sapiens	ENSG00000184702	28,125,413	5-Sep	septin 5
Homo sapiens	ENSG00000156282	26285	CLDN17	claudin 17
Homo sapiens	ENSG00000184058	6899	TBX1	T-box 1
Homo sapiens	ENSG00000156284	9073	CLDN8	claudin 8
Homo sapiens	ENSG00000101752	57534	MIB1	mindbomb E3 ubiquitin protein ligase 1
Homo sapiens	ENSG00000141448	2627	GATA6	GATA binding protein 6
Homo sapiens	ENSG00000093010	1312	COMT	catechol-O-methyltransferase
Homo sapiens	ENSG00000099889	421	ARVCF	armadillo repeat gene deleted in velocardiofacial syndrome
Homo sapiens	ENSG00000128191	10,030,219,754,487	DGCR8	DiGeorge syndrome critical region gene 8
Homo sapiens	ENSG00000156299	1,027,249,327,074	TIAM1	T-cell lymphoma invasion and metastasis 1
Homo sapiens	ENSG00000141458	4864	NPC1	Niemann-Pick disease, type C1
Homo sapiens	ENSG00000142168	6647	SOD1	superoxide dismutase 1, soluble
Homo sapiens	ENSG00000053747	3909	LAMA3	laminin, alpha 3
Homo sapiens	ENSG00000170262	56246	MRAP	melanocortin 2 receptor accessory protein
Homo sapiens	ENSG00000128185	85359	DGCR6L	DiGeorge syndrome critical region gene 6-like
Homo sapiens	ENSG00000134489	59340	HRH4	histamine receptor H4
Homo sapiens	ENSG00000159082	8867	SYNJ1	synaptojanin 1
Homo sapiens	ENSG00000141380	6760	SS18	synovial sarcoma translocation, chromosome 18
Homo sapiens	ENSG00000154611	143471	PSMA8	proteasome (prosome, macropain) subunit, alpha type, 8
Homo sapiens	ENSG00000099937	3053	SERPIND1	serpin peptidase inhibitor, clade D (heparin cofactor), member 1
Homo sapiens	ENSG00000099940	9342	SNAP29	synaptosomal-associated protein, 29kDa
Homo sapiens	ENSG00000099942	1399	CRKL	v-crk sarcoma virus CT10 oncogene homolog (avian)-like
Homo sapiens	ENSG00000171885	361	AQP4	aquaporin 4
Homo sapiens	ENSG00000183773	150209	AIFM3	apoptosis-inducing factor, mitochondrion-associated, 3
Homo sapiens	ENSG00000170558	1000	CDH2	cadherin 2, type 1, N-cadherin (neuronal)
Homo sapiens	ENSG00000134762	1825	DSC3	desmocollin 3
Homo sapiens	ENSG00000134755	1824	DSC2	desmocollin 2
Homo sapiens	ENSG00000159110	3455	IFNAR2	interferon (alpha, beta and omega) receptor 2
Homo sapiens	ENSG00000134765	1823	DSC1	desmocollin 1
Homo sapiens	ENSG00000134760	1828	DSG1	desmoglein 1
Homo sapiens	ENSG00000175065	147409	DSG4	desmoglein 4
Homo sapiens	ENSG00000134757	1830	DSG3	desmoglein 3
Homo sapiens	ENSG00000046604	1829	DSG2	desmoglein 2
Homo sapiens	ENSG00000128228	23753	SDF2L1	stromal cell-derived factor 2-like 1
Homo sapiens	ENSG00000142166	3454	IFNAR1	interferon (alpha, beta and omega) receptor 1
Homo sapiens	ENSG00000100023	23759	PPIL2	peptidylprolyl isomerase (cyclophilin)-like 2
Homo sapiens	ENSG00000159128	3460	IFNGR2	interferon gamma receptor 2 (interferon gamma transducer 1)
Homo sapiens	ENSG00000100030	5594	MAPK1	mitogen-activated protein kinase 1
Homo sapiens	ENSG00000100814	57820	CCNB1IP1	cyclin B1 interacting protein 1, E3 ubiquitin protein ligase
Homo sapiens	ENSG00000100034	9647	PPM1F	protein phosphatase, Mg2+/Mn2+ dependent, 1F
Homo sapiens	ENSG00000169575	7441	VPREB1	pre-B lymphocyte 1
Homo sapiens	ENSG00000185686	23532	PRAME	preferentially expressed antigen in melanoma
Homo sapiens	ENSG00000198805	4860	PNP	purine nucleoside phosphorylase
Homo sapiens	ENSG00000159140	6651	SON	SON DNA binding protein
Homo sapiens	ENSG00000169385	6036	RNASE2	ribonuclease, RNase A family, 2 (liver, eosinophil-derived neurotoxin)
Homo sapiens	ENSG00000128322	3543	IGLL1	immunoglobulin lambda-like polypeptide 1
Homo sapiens	ENSG00000205726	1,027,246,646,453	ITSN1	intersectin 1 (SH3 domain protein)
Homo sapiens	ENSG00000128218	29802	VPREB3	pre-B lymphocyte 3
Homo sapiens	ENSG00000165804	51222	ZNF219	zinc finger protein 219
Homo sapiens	ENSG00000100888	57680	CHD8	chromodomain helicase DNA binding protein 8
Homo sapiens	ENSG00000129562	1603	DAD1	defender against cell death 1
Homo sapiens	ENSG00000141469	6563	SLC14A1	solute carrier family 14 (urea transporter), member 1 (Kidd blood group)
Homo sapiens	ENSG00000159216	100,506,403,101,928,000,000	RUNX1	runt-related transcription factor 1
Homo sapiens	ENSG00000128271	135	ADORA2A	adenosine A2a receptor
Homo sapiens	ENSG00000197324	26020	LRP10	low density lipoprotein receptor-related protein 10
Homo sapiens	ENSG00000152234	498	ATP5A1	ATP synthase, H+ transporting, mitochondrial F1 complex, alpha subunit 1, cardiac muscle
Homo sapiens	ENSG00000159228	873	CBR1	carbonyl reductase 1
Homo sapiens	ENSG00000184571	440822	PIWIL3	piwi-like 3 (Drosophila)
Homo sapiens	ENSG00000129474	84962	AJUBA	ajuba LIM protein
Homo sapiens	ENSG00000100804	5693	PSMB5	proteasome (prosome, macropain) subunit, beta type, 5
Homo sapiens	ENSG00000159261	23562	CLDN14	claudin 14
Homo sapiens	ENSG00000206066		IGLL3P	immunoglobulin lambda-like polypeptide 3, pseudogene
Homo sapiens	ENSG00000100068	91355	LRP5L	low density lipoprotein receptor-related protein 5-like
Homo sapiens	ENSG00000139880	64403	CDH24	cadherin 24, type 2
Homo sapiens	ENSG00000100813	22985	ACIN1	apoptotic chromatin condensation inducer 1
Homo sapiens	ENSG00000092067	1053	CEBPE	CCAAT/enhancer binding protein (C/EBP), epsilon
Homo sapiens	ENSG00000175387	4087	SMAD2	SMAD family member 2
Homo sapiens	ENSG00000100099	89781	HPS4	Hermansky-Pudlak syndrome 4
Homo sapiens	ENSG00000129473	599	BCL2L2	BCL2-like 2
Homo sapiens	ENSG00000101665	4092	SMAD7	SMAD family member 7
Homo sapiens	ENSG00000100842	10278	EFS	embryonal Fyn-associated substrate
Homo sapiens	ENSG00000166090	64806	IL25	interleukin 25
Homo sapiens	ENSG00000166091	116173	CMTM5	CKLF-like MARVEL transmembrane domain containing 5
Homo sapiens	ENSG00000183765	11200	CHEK2	checkpoint kinase 2
Homo sapiens	ENSG00000183527	8624	PSMG1	proteasome (prosome, macropain) assembly chaperone 1
Homo sapiens	ENSG00000100867	10202	DHRS2	dehydrogenase/reductase (SDR family) member 2
Homo sapiens	ENSG00000141646	4089	SMAD4	SMAD family member 4
Homo sapiens	ENSG00000187323	1630	DCC	deleted in colorectal carcinoma
Homo sapiens	ENSG00000092010	5720	PSME1	proteasome (prosome, macropain) activator subunit 1 (PA28 alpha)
Homo sapiens	ENSG00000100911	1,024,658,015,721	PSME2	proteasome (prosome, macropain) activator subunit 2 (PA28 beta)
Homo sapiens	ENSG00000100280	162	AP1B1	adaptor-related protein complex 1, beta 1 subunit
Homo sapiens	ENSG00000092098	55072	RNF31	ring finger protein 31
Homo sapiens	ENSG00000041353	5874	RAB27B	RAB27B, member RAS oncogene family
Homo sapiens	ENSG00000100296	8563	THOC5	THO complex 5
Homo sapiens	ENSG00000186575	4771	NF2	neurofibromin 2 (merlin)
Homo sapiens	ENSG00000188403		VSIG7	V-set and immunoglobulin domain containing 7
Homo sapiens	ENSG00000119547	9480	ONECUT2	one cut homeobox 2
Homo sapiens	ENSG00000183067	150084	IGSF5	immunoglobulin superfamily, member 5
Homo sapiens	ENSG00000171587	1826	DSCAM	Down syndrome cell adhesion molecule
Homo sapiens	ENSG00000049759	23327	NEDD4L	neural precursor cell expressed, developmentally down-regulated 4-like, E3 ubiquitin protein ligase
Homo sapiens	ENSG00000136305	27141	CIDEB	cell death-inducing DFFA-like effector b
Homo sapiens	ENSG00000183844	54097	FAM3B	family with sequence similarity 3, member B
Homo sapiens	ENSG00000129465	11035	RIPK3	receptor-interacting serine-threonine kinase 3
Homo sapiens	ENSG00000100968	4776	NFATC4	nuclear factor of activated T-cells, cytoplasmic, calcineurin-dependent 4
Homo sapiens	ENSG00000172175	10892	MALT1	mucosa associated lymphoid tissue lymphoma translocation gene 1
Homo sapiens	ENSG00000157601	4599	MX1	myxovirus (influenza virus) resistance 1, interferon-inducible protein p78 (mouse)
Homo sapiens	ENSG00000128342	3976	LIF	leukemia inhibitory factor
Homo sapiens	ENSG00000092009	1215	CMA1	chymase 1, mast cell
Homo sapiens	ENSG00000099985	5008	OSM	oncostatin M
Homo sapiens	ENSG00000100448	1511	CTSG	cathepsin G
Homo sapiens	ENSG00000100450	2999	GZMH	granzyme H (cathepsin G-like 2, protein h-CCPX)
Homo sapiens	ENSG00000100453	3002	GZMB	granzyme B (granzyme 2, cytotoxic T-lymphocyte-associated serine esterase 1)
Homo sapiens	ENSG00000166569	339302	CPLX4	complexin 4
Homo sapiens	ENSG00000157617	25966	C2CD2	C2 calcium-dependent domain containing 2
Homo sapiens	ENSG00000183287	147372	CCBE1	collagen and calcium binding EGF domains 1
Homo sapiens	ENSG00000141682	5366	PMAIP1	phorbol-12-myristate-13-acetate-induced protein 1
Homo sapiens	ENSG00000182636	4692	NDN	necdin homolog (mouse)
Homo sapiens	ENSG00000101542	28316	CDH20	cadherin 20, type 2
Homo sapiens	ENSG00000184304	5587	PRKD1	protein kinase D1
Homo sapiens	ENSG00000160179	9619	ABCG1	ATP-binding cassette, sub-family G (WHITE), member 1
Homo sapiens	ENSG00000092140	55632	G2E3	G2/M-phase specific E3 ubiquitin protein ligase
Homo sapiens	ENSG00000092108	23256	SCFD1	sec1 family domain containing 1
Homo sapiens	ENSG00000114062	7337	UBE3A	ubiquitin protein ligase E3A
Homo sapiens	ENSG00000141655	8792	TNFRSF11A	tumor necrosis factor receptor superfamily, member 11a, NFKB activator
Homo sapiens	ENSG00000081913	23239	PHLPP1	PH domain and leucine rich repeat protein phosphatase 1
Homo sapiens	ENSG00000171791	596	BCL2	B-cell CLL/lymphoma 2
Homo sapiens	ENSG00000160185	53347	UBASH3A	ubiquitin associated and SH3 domain containing A
Homo sapiens	ENSG00000160188	89765	RSPH1	radial spoke head 1 homolog (Chlamydomonas)
Homo sapiens	ENSG00000100852	394	ARHGAP5	Rho GTPase activating protein 5
Homo sapiens	ENSG00000129521	102,724,945,112,399	EGLN3	egl nine homolog 3 (C. elegans)
Homo sapiens	ENSG00000197632	5055	SERPINB2	serpin peptidase inhibitor, clade B (ovalbumin), member 2
Homo sapiens	ENSG00000129515	58533	SNX6	sorting nexin 6
Homo sapiens	ENSG00000100105	23598	PATZ1	POZ (BTB) and AT hook containing zinc finger 1
Homo sapiens	ENSG00000160199	5316	PKNOX1	PBX/knotted 1 homeobox 1
Homo sapiens	ENSG00000081138	1005	CDH7	cadherin 7, type 2
Homo sapiens	ENSG00000071991	28513	CDH19	cadherin 19, type 2
Homo sapiens	ENSG00000160202	1,027,246,521,409	CRYAA	crystallin, alpha A
Homo sapiens	ENSG00000142178	150094	SIK1	salt-inducible kinase 1
Homo sapiens	ENSG00000100902	5687	PSMA6	proteasome (prosome, macropain) subunit, alpha type, 6
Homo sapiens	ENSG00000100906	4792	NFKBIA	nuclear factor of kappa light polypeptide gene enhancer in B-cells inhibitor, alpha
Homo sapiens	ENSG00000150637	10666	CD226	CD226 molecule
Homo sapiens	ENSG00000170677	9306	SOCS6	suppressor of cytokine signaling 6
Homo sapiens	ENSG00000160213	1476	CSTB	cystatin B (stefin B)
Homo sapiens	ENSG00000198690	22909	FAN1	FANCD2/FANCI-associated nuclease 1
Homo sapiens	ENSG00000136352	7080	NKX2-1	NK2 homeobox 1
Homo sapiens	ENSG00000100191	6527	SLC5A4	solute carrier family 5 (low affinity glucose cotransporter), member 4
Homo sapiens	ENSG00000175344	113,989,832	CHRNA7	cholinergic receptor, nicotinic, alpha 7 (neuronal)
Homo sapiens	ENSG00000160223	10,272,399,623,308	ICOSLG	inducible T-cell co-stimulator ligand
Homo sapiens	ENSG00000100220	51493	C22orf28	chromosome 22 open reading frame 28
Homo sapiens	ENSG00000184459	254240	BPIFC	BPI fold containing family C
Homo sapiens	ENSG00000160224	326	AIRE	autoimmune regulator
Homo sapiens	ENSG00000166923	26585	GREM1	gremlin 1
Homo sapiens	ENSG00000100941	5411	PNN	pinin, desmosome associated protein
Homo sapiens	ENSG00000169857	57099	AVEN	apoptosis, caspase activation inhibitor
Homo sapiens	ENSG00000100284	10043	TOM1	target of myb1 (chicken)
Homo sapiens	ENSG00000175894	54084	TSPEAR	thrombospondin-type laminin G domain and EAR repeats
Homo sapiens	ENSG00000100292	3162	HMOX1	heme oxygenase (decycling) 1
Homo sapiens	ENSG00000128463	51234	EMC4	ER membrane protein complex subunit 4
Homo sapiens	ENSG00000182372	2055	CLN8	ceroid-lipofuscinosis, neuronal 8 (epilepsy, progressive with mental retardation)
Homo sapiens	ENSG00000131196	4772	NFATC1	nuclear factor of activated T-cells, cytoplasmic, calcineurin-dependent 1
Homo sapiens	ENSG00000198125	4151	MB	myoglobin
Homo sapiens	ENSG00000100442	2287	FKBP3	FK506 binding protein 3, 25kDa
Homo sapiens	ENSG00000187790	57697	FANCM	Fanconi anemia, complementation group M
Homo sapiens	ENSG00000160255	3689	ITGB2	integrin, beta 2 (complement component 3 receptor 3 and 4 subunit)
Homo sapiens	ENSG00000159251	70	ACTC1	actin, alpha, cardiac muscle 1
Homo sapiens	ENSG00000165501	122769	LRR1	leucine rich repeat protein 1
Homo sapiens	ENSG00000197381	104	ADARB1	adenosine deaminase, RNA-specific, B1
Homo sapiens	ENSG00000128335	23780	APOL2	apolipoprotein L, 2
Homo sapiens	ENSG00000100345	4627	MYH9	myosin, heavy chain 9, non-muscle
Homo sapiens	ENSG00000182871	80781	COL18A1	collagen, type XVIII, alpha 1
Homo sapiens	ENSG00000165527	382	ARF6	ADP-ribosylation factor 6
Homo sapiens	ENSG00000091879	285	ANGPT2	angiopoietin 2
Homo sapiens	ENSG00000100485	6655	SOS2	son of sevenless homolog 2 (Drosophila)
Homo sapiens	ENSG00000137801	7057	THBS1	thrombospondin 1
Homo sapiens	ENSG00000100348	25828	TXN2	thioredoxin 2
Homo sapiens	ENSG00000164825	1672	DEFB1	defensin, beta 1
Homo sapiens	ENSG00000164822	1671	DEFA6	defensin, alpha 6, Paneth cell-specific
Homo sapiens	ENSG00000012983	11183	MAP4K5	mitogen-activated protein kinase kinase kinase kinase 5
Homo sapiens	ENSG00000142156	1291	COL6A1	collagen, type VI, alpha 1
Homo sapiens	ENSG00000100360	11020	IFT27	intraflagellar transport 27 homolog (Chlamydomonas)
Homo sapiens	ENSG00000164821	1669	DEFA4	defensin, alpha 4, corticostatin
Homo sapiens	ENSG00000198513	51062	ATL1	atlastin GTPase 1
Homo sapiens	ENSG00000104081	90427	BMF	Bcl2 modifying factor
Homo sapiens	ENSG00000197461	5154	PDGFA	platelet-derived growth factor alpha polypeptide
Homo sapiens	ENSG00000206047	1,667,728,358	DEFA1	defensin, alpha 1
Homo sapiens	ENSG00000142173	1292	COL6A2	collagen, type VI, alpha 2
Homo sapiens	ENSG00000156970	701	BUB1B	budding uninhibited by benzimidazoles 1 homolog beta (yeast)
Homo sapiens	ENSG00000168993	10815	CPLX1	complexin 1
Homo sapiens	ENSG00000188191	5575	PRKAR1B	protein kinase, cAMP-dependent, regulatory, type I, beta
Homo sapiens	ENSG00000100368	1439	CSF2RB	colony stimulating factor 2 receptor, beta, low-affinity (granulocyte-macrophage)
Homo sapiens	ENSG00000206042		DEFA7P	defensin, alpha 7 pseudogene
Homo sapiens	ENSG00000164816	1670	DEFA5	defensin, alpha 5, Paneth cell-specific
Homo sapiens	ENSG00000145214	1609	DGKQ	diacylglycerol kinase, theta 110kDa
Homo sapiens	ENSG00000206034	641517	DEFB109P1B	defensin, beta 109, pseudogene 1B
Homo sapiens	ENSG00000177257	1,002,894,621,673	DEFB4B	defensin, beta 4B
Homo sapiens	ENSG00000177243	41,432,555,894	DEFB103B	defensin, beta 103B
Homo sapiens	ENSG00000177023	140,596,503,618	DEFB104B	defensin, beta 104B
Homo sapiens	ENSG00000187082	245,909,503,841	DEFB106B	defensin, beta 106B
Homo sapiens	ENSG00000100385	3560	IL2RB	interleukin 2 receptor, beta
Homo sapiens	ENSG00000186599	245,908,504,180	DEFB105B	defensin, beta 105B
Homo sapiens	ENSG00000133466	102,723,473,114,904	C1QTNF6	C1q and tumor necrosis factor related protein 6
Homo sapiens	ENSG00000198129	245,910,503,614	DEFB107B	defensin, beta 107B
Homo sapiens	ENSG00000159674	10,013,087,210,417	SPON2	spondin 2, extracellular matrix protein
Homo sapiens	ENSG00000164877	79778	MICALL2	MICAL-like 2
Homo sapiens	ENSG00000128340	5880	RAC2	ras-related C3 botulinum toxin substrate 2 (rho family, small GTP binding protein Rac2)
Homo sapiens	ENSG00000159692	1487	CTBP1	C-terminal binding protein 1
Homo sapiens	ENSG00000139921	81542	TMX1	thioredoxin-related transmembrane protein 1
Homo sapiens	ENSG00000137824	55177	FAM82A2	family with sequence similarity 82, member A2
Homo sapiens	ENSG00000186572	245,910,503,614	DEFB107A	defensin, beta 107A
Homo sapiens	ENSG00000186562	245,908,504,180	DEFB105A	defensin, beta 105A
Homo sapiens	ENSG00000186579	245,909,503,841	DEFB106A	defensin, beta 106A
Homo sapiens	ENSG00000090316	10,192,867,610,296	MAEA	macrophage erythroblast attacher
Homo sapiens	ENSG00000100065	29775	CARD10	caspase recruitment domain family, member 10
Homo sapiens	ENSG00000176782	140,596,503,618	DEFB104A	defensin, beta 104A
Homo sapiens	ENSG00000087303	22795	NID2	nidogen 2 (osteonidogen)
Homo sapiens	ENSG00000157778	84262	PSMG3	proteasome (prosome, macropain) assembly chaperone 3
Homo sapiens	ENSG00000176797	41,432,555,894	DEFB103A	defensin, beta 103A
Homo sapiens	ENSG00000168229	5729	PTGDR	prostaglandin D2 receptor (DP)
Homo sapiens	ENSG00000171711	1,002,894,621,673	DEFB4A	defensin, beta 4A
Homo sapiens	ENSG00000125384	5732	PTGER2	prostaglandin E receptor 2 (subtype EP2), 53kDa
Homo sapiens	ENSG00000205989	641517	DEFB109P1	defensin, beta 109, pseudogene 1
Homo sapiens	ENSG00000197930	30001	ERO1L	ERO1-like (S. cerevisiae)
Homo sapiens	ENSG00000100519	5706	PSMC6	proteasome (prosome, macropain) 26S subunit, ATPase, 6
Homo sapiens	ENSG00000128965	79094	CHAC1	ChaC, cation transport regulator homolog 1 (E. coli)
Homo sapiens	ENSG00000073712	10979	FERMT2	fermitin family member 2
Homo sapiens	ENSG00000100097	3956	LGALS1	lectin, galactoside-binding, soluble, 1
Homo sapiens	ENSG00000125378	652	BMP4	bone morphogenetic protein 4
Homo sapiens	ENSG00000187446	11261	CHP1	calcineurin-like EF hand protein 1
Homo sapiens	ENSG00000137804	51203	NUSAP1	nucleolar and spindle associated protein 1
Homo sapiens	ENSG00000100124	129138	ANKRD54	ankyrin repeat domain 54
Homo sapiens	ENSG00000171056	83595	SOX7	SRY (sex determining region Y)-box 7
Homo sapiens	ENSG00000206172	30,393,040	HBA1	hemoglobin, alpha 1
Homo sapiens	ENSG00000146535	2768	GNA12	guanine nucleotide binding protein (G protein) alpha 12
Homo sapiens	ENSG00000062524	4058	LTK	leukocyte receptor tyrosine kinase
Homo sapiens	ENSG00000198286	84433	CARD11	caspase recruitment domain family, member 11
Homo sapiens	ENSG00000131979	2643	GCH1	GTP cyclohydrolase 1
Homo sapiens	ENSG00000171044	286046	XKR6	XK, Kell blood group complex subunit-related family, member 6
Homo sapiens	ENSG00000146555	221935	SDK1	sidekick cell adhesion molecule 1
Homo sapiens	ENSG00000092445	7301	TYRO3	TYRO3 protein tyrosine kinase
Homo sapiens	ENSG00000180008	122809	SOCS4	suppressor of cytokine signaling 4
Homo sapiens	ENSG00000167930	83986	ITFG3	integrin alpha FG-GAP repeat containing 3
Homo sapiens	ENSG00000100151	9463	PICK1	protein interacting with PRKCA 1
Homo sapiens	ENSG00000157927	55698	RADIL	Ras association and DIL domains
Homo sapiens	ENSG00000136573	640	BLK	B lymphoid tyrosine kinase
Homo sapiens	ENSG00000136297	221938	MMD2	monocyte to macrophage differentiation-associated 2
Homo sapiens	ENSG00000185615	64714	PDIA2	protein disulfide isomerase family A, member 2
Homo sapiens	ENSG00000103126	8312	AXIN1	axin 1
Homo sapiens	ENSG00000103966	30844	EHD4	EH-domain containing 4
Homo sapiens	ENSG00000129925	58986	TMEM8A	transmembrane protein 8A
Homo sapiens	ENSG00000154328	252969	NEIL2	nei endonuclease VIII-like 2 (E. coli)
Homo sapiens	ENSG00000070367	10640	EXOC5	exocyst complex component 5
Homo sapiens	ENSG00000168884	79155	TNIP2	TNFAIP3 interacting protein 2
Homo sapiens	ENSG00000090565	9727	RAB11FIP3	RAB11 family interacting protein 3 (class II)
Homo sapiens	ENSG00000100211	25776	CBY1	chibby homolog 1 (Drosophila)
Homo sapiens	ENSG00000164733	1508	CTSB	cathepsin B
Homo sapiens	ENSG00000075618	6624	FSCN1	fascin homolog 1, actin-bundling protein (Strongylocentrotus purpuratus)
Homo sapiens	ENSG00000011275	54476	RNF216	ring finger protein 216
Homo sapiens	ENSG00000109736	10227	MFSD10	major facilitator superfamily domain containing 10
Homo sapiens	ENSG00000100567	5684	PSMA3	proteasome (prosome, macropain) subunit, alpha type, 3
Homo sapiens	ENSG00000205884	613210	DEFB136	defensin, beta 136
Homo sapiens	ENSG00000205883	613209	DEFB135	defensin, beta 135
Homo sapiens	ENSG00000205882	613211	DEFB134	defensin, beta 134
Homo sapiens	ENSG00000127578	117166	WFIKKN1	WAP, follistatin/kazal, immunoglobulin, kunitz and netrin domain containing 1
Homo sapiens	ENSG00000197386	3064	HTT	huntingtin
Homo sapiens	ENSG00000155026	222967	RSPH10B	radial spoke head 10 homolog B (Chlamydomonas)
Homo sapiens	ENSG00000122512	5395	PMS2	PMS2 postmeiotic segregation increased 2 (S. cerevisiae)
Homo sapiens	ENSG00000092531	8773	SNAP23	synaptosomal-associated protein, 23kDa
Homo sapiens	ENSG00000164741	10395	DLC1	deleted in liver cancer 1
Homo sapiens	ENSG00000140983	89941	RHOT2	ras homolog family member T2
Homo sapiens	ENSG00000106305	7965	AIMP2	aminoacyl tRNA synthetase complex-interacting multifunctional protein 2
Homo sapiens	ENSG00000008256	9265	CYTH3	cytohesin 3
Homo sapiens	ENSG00000100311	5155	PDGFB	platelet-derived growth factor beta polypeptide
Homo sapiens	ENSG00000136238	5879	RAC1	ras-related C3 botulinum toxin substrate 1 (rho family, small GTP binding protein Rac1)
Homo sapiens	ENSG00000159459	197131	UBR1	ubiquitin protein ligase E3 component n-recognin 1
Homo sapiens	ENSG00000102854	10232	MSLN	mesothelin
Homo sapiens	ENSG00000100324	10454	TAB1	TGF-beta activated kinase 1/MAP3K7 binding protein 1
Homo sapiens	ENSG00000038945	4481	MSR1	macrophage scavenger receptor 1
Homo sapiens	ENSG00000126778	6495	SIX1	SIX homeobox 1
Homo sapiens	ENSG00000162006		MSLNL	mesothelin-like
Homo sapiens	ENSG00000100625	51804	SIX4	SIX homeobox 4
Homo sapiens	ENSG00000020426	4331	MNAT1	menage a trois homolog 1, cyclin H assembly factor (Xenopus laevis)
Homo sapiens	ENSG00000187953	441194	PMS2CL	PMS2 C-terminal like pseudogene
Homo sapiens	ENSG00000168803	161823	ADAL	adenosine deaminase-like
Homo sapiens	ENSG00000169402	222,967,728,194	RSPH10B2	radial spoke head 10 homolog B2 (Chlamydomonas)
Homo sapiens	ENSG00000145220	55646	LYAR	Ly1 antibody reactive homolog (mouse)
Homo sapiens	ENSG00000005513	30812	SOX8	SRY (sex determining region Y)-box 8
Homo sapiens	ENSG00000027075	5583	PRKCH	protein kinase C, eta
Homo sapiens	ENSG00000100644	3091	HIF1A	hypoxia inducible factor 1, alpha subunit (basic helix-loop-helix transcription factor)
Homo sapiens	ENSG00000184471	390664	C1QTNF8	C1q and tumor necrosis factor related protein 8
Homo sapiens	ENSG00000003147	3382	ICA1	islet cell autoantigen 1, 69kDa
Homo sapiens	ENSG00000163132	4487	MSX1	msh homeobox 1
Homo sapiens	ENSG00000170891	54360	CYTL1	cytokine-like 1
Homo sapiens	ENSG00000006747	85477	SCIN	scinderin
Homo sapiens	ENSG00000104213	5157	PDGFRL	platelet-derived growth factor receptor-like
Homo sapiens	ENSG00000122644	10124	ARL4A	ADP-ribosylation factor-like 4A
Homo sapiens	ENSG00000126821	81537	SGPP1	sphingosine-1-phosphate phosphatase 1
Homo sapiens	ENSG00000196588	57591	MKL1	megakaryoblastic leukemia (translocation) 1
Homo sapiens	ENSG00000136267	1607	DGKB	diacylglycerol kinase, beta 90kDa
Homo sapiens	ENSG00000152969	152789	JAKMIP1	janus kinase and microtubule interacting protein 1
Homo sapiens	ENSG00000109501	7466	WFS1	Wolfram syndrome 1 (wolframin)
Homo sapiens	ENSG00000100393	2033	EP300	E1A binding protein p300
Homo sapiens	ENSG00000106546	196	AHR	aryl hydrocarbon receptor
Homo sapiens	ENSG00000140009	2100	ESR2	estrogen receptor 2 (ER beta)
Homo sapiens	ENSG00000048052	9734	HDAC9	histone deacetylase 9
Homo sapiens	ENSG00000187535	9742	IFT140	intraflagellar transport 140 homolog (Chlamydomonas)
Homo sapiens	ENSG00000122691	7291	TWIST1	twist homolog 1 (Drosophila)
Homo sapiens	ENSG00000167004	2923	PDIA3	protein disulfide isomerase family A, member 3
Homo sapiens	ENSG00000105855	3696	ITGB8	integrin, beta 8
Homo sapiens	ENSG00000103024	4832	NME3	NME/NM23 nucleoside diphosphate kinase 3
Homo sapiens	ENSG00000196419	2547	XRCC6	X-ray repair complementing defective repair in Chinese hamster cells 6
Homo sapiens	ENSG00000099769	3483	IGFALS	insulin-like growth factor binding protein, acid labile subunit
Homo sapiens	ENSG00000136244	3569	IL6	interleukin 6 (interferon, beta 2)
Homo sapiens	ENSG00000159958	115650	TNFRSF13C	tumor necrosis factor receptor superfamily, member 13C
Homo sapiens	ENSG00000125952	4149	MAX	MYC associated factor X
Homo sapiens	ENSG00000100167	55964	3-Sep	septin 3
Homo sapiens	ENSG00000196408	124056	NOXO1	NADPH oxidase organizer 1
Homo sapiens	ENSG00000033170	2530	FUT8	fucosyltransferase 8 (alpha (1,6) fucosyltransferase)
Homo sapiens	ENSG00000136235	10457	GPNMB	glycoprotein (transmembrane) nmb
Homo sapiens	ENSG00000175445	4023	LPL	lipoprotein lipase
Homo sapiens	ENSG00000136231	10643	IGF2BP3	insulin-like growth factor 2 mRNA binding protein 3
Homo sapiens	ENSG00000103197	7249	TSC2	tuberous sclerosis 2
Homo sapiens	ENSG00000186146	644414	DEFB131	defensin, beta 131
Homo sapiens	ENSG00000169676	1,019,298,151,816	DRD5	dopamine receptor D5
Homo sapiens	ENSG00000166710	567	B2M	beta-2-microglobulin
Homo sapiens	ENSG00000008710	1,019,300,751,027,230,000,000	PKD1	polycystic kidney disease 1 (autosomal dominant)
Homo sapiens	ENSG00000185880	100,419,583,140,691	TRIM69	tripartite motif containing 69
Homo sapiens	ENSG00000100568	10490	VTI1B	vesicle transport through interaction with t-SNAREs homolog 1B (yeast)
Homo sapiens	ENSG00000172115	54205	CYCS	cytochrome c, somatic
Homo sapiens	ENSG00000109684	116449	CLNK	cytokine-dependent hematopoietic cell linker
Homo sapiens	ENSG00000167964	25837	RAB26	RAB26, member RAS oncogene family
Homo sapiens	ENSG00000140279	50506	DUOX2	dual oxidase 2
Homo sapiens	ENSG00000131653	84231	TRAF7	TNF receptor-associated factor 7, E3 ubiquitin protein ligase
Homo sapiens	ENSG00000050344	9603	NFE2L3	nuclear factor (erythroid-derived 2)-like 3
Homo sapiens	ENSG00000137857	53905	DUOX1	dual oxidase 1
Homo sapiens	ENSG00000109705	579	NKX3-2	NK3 homeobox 2
Homo sapiens	ENSG00000072110	87	ACTN1	actinin, alpha 1
Homo sapiens	ENSG00000005020	8935	SKAP2	src kinase associated phosphoprotein 2
Homo sapiens	ENSG00000138606	90525	SHF	Src homology 2 domain containing F
Homo sapiens	ENSG00000180104	11336	EXOC3	exocyst complex component 3
Homo sapiens	ENSG00000100266	11252	PACSIN2	protein kinase C and casein kinase substrate in neurons 2
Homo sapiens	ENSG00000066230	6550	SLC9A3	solute carrier family 9, subfamily A (NHE3, cation proton antiporter 3), member 3
Homo sapiens	ENSG00000168481	203190	LGI3	leucine-rich repeat LGI family, member 3
Homo sapiens	ENSG00000105997	3200	HOXA3	homeobox A3
Homo sapiens	ENSG00000100626	57452	GALNTL1	UDP-N-acetyl-alpha-D-galactosamine:polypeptide N-acetylgalactosaminyltransferase-like 1
Homo sapiens	ENSG00000100290	638	BIK	BCL2-interacting killer (apoptosis-inducing)
Homo sapiens	ENSG00000168487	649	BMP1	bone morphogenetic protein 1
Homo sapiens	ENSG00000163145	114905	C1QTNF7	C1q and tumor necrosis factor related protein 7
Homo sapiens	ENSG00000106004	3202	HOXA5	homeobox A5
Homo sapiens	ENSG00000122592	3204	HOXA7	homeobox A7
Homo sapiens	ENSG00000100300	706	TSPO	translocator protein (18kDa)
Homo sapiens	ENSG00000104164	26258	PLDN	biogenesis of lysosomal organelles complex-1, subunit 6, pallidin
Homo sapiens	ENSG00000198732	64093	SMOC1	SPARC related modular calcium binding 1
Homo sapiens	ENSG00000109743	683	BST1	bone marrow stromal cell antigen 1
Homo sapiens	ENSG00000106031	3209	HOXA13	homeobox A13
Homo sapiens	ENSG00000004468	952	CD38	CD38 molecule
Homo sapiens	ENSG00000106052	8887	TAX1BP1	Tax1 (human T-cell leukemia virus type I) binding protein 1
Homo sapiens	ENSG00000168495	661	POLR3D	polymerase (RNA) III (DNA directed) polypeptide D, 44kDa
Homo sapiens	ENSG00000197181	55124	PIWIL2	piwi-like 2 (Drosophila)
Homo sapiens	ENSG00000145506	85409	NKD2	naked cuticle homolog 2 (Drosophila)
Homo sapiens	ENSG00000188677	29780	PARVB	parvin, beta
Homo sapiens	ENSG00000136193	9805	SCRN1	secernin 1
Homo sapiens	ENSG00000138964	64098	PARVG	parvin, gamma
Homo sapiens	ENSG00000106080	55033	FKBP14	FK506 binding protein 14, 22 kDa
Homo sapiens	ENSG00000120896	10174	SORBS3	sorbin and SH3 domain containing 3
Homo sapiens	ENSG00000164362	7015	TERT	telomerase reverse transcriptase
Homo sapiens	ENSG00000106100	10392	NOD1	nucleotide-binding oligomerization domain containing 1
Homo sapiens	ENSG00000049656	81037	CLPTM1L	CLPTM1-like
Homo sapiens	ENSG00000158941	57805	KIAA1967	KIAA1967
Homo sapiens	ENSG00000119707	58517	RBM25	RNA binding motif protein 25
Homo sapiens	ENSG00000147439	55909	BIN3	bridging integrator 3
Homo sapiens	ENSG00000080815	5663	PSEN1	presenilin 1
Homo sapiens	ENSG00000145147	9353	SLIT2	slit homolog 2 (Drosophila)
Homo sapiens	ENSG00000184697	9074	CLDN6	claudin 6
Homo sapiens	ENSG00000006327	51330	TNFRSF12A	tumor necrosis factor receptor superfamily, member 12A
Homo sapiens	ENSG00000103145	54985	HCFC1R1	host cell factor C1 regulator 1 (XPO1 dependent)
Homo sapiens	ENSG00000120889	8795	TNFRSF10B	tumor necrosis factor receptor superfamily, member 10b
Homo sapiens	ENSG00000171840	4815	NINJ2	ninjurin 2
Homo sapiens	ENSG00000140285	2252	FGF7	fibroblast growth factor 7
Homo sapiens	ENSG00000008517	9235	IL32	interleukin 32
Homo sapiens	ENSG00000060237	65125	WNK1	WNK lysine deficient protein kinase 1
Homo sapiens	ENSG00000106341	10842	PPP1R17	protein phosphatase 1, regulatory subunit 17
Homo sapiens	ENSG00000173535	8794	TNFRSF10C	tumor necrosis factor receptor superfamily, member 10c, decoy without an intracellular domain
Homo sapiens	ENSG00000140287	3067	HDC	histidine decarboxylase
Homo sapiens	ENSG00000173530	8793	TNFRSF10D	tumor necrosis factor receptor superfamily, member 10d, decoy with truncated death domain
Homo sapiens	ENSG00000140043	145482	PTGR2	prostaglandin reductase 2
Homo sapiens	ENSG00000082805	23085	ERC1	ELKS/RAB6-interacting/CAST family member 1
Homo sapiens	ENSG00000104689	8797	TNFRSF10A	tumor necrosis factor receptor superfamily, member 10a
Homo sapiens	ENSG00000122642	11328	FKBP9	FK506 binding protein 9, 63 kDa
Homo sapiens	ENSG00000109819	10891	PPARGC1A	peroxisome proliferator-activated receptor gamma, coactivator 1 alpha
Homo sapiens	ENSG00000186951	5465	PPARA	peroxisome proliferator-activated receptor alpha
Homo sapiens	ENSG00000092439	54822	TRPM7	transient receptor potential cation channel, subfamily M, member 7
Homo sapiens	ENSG00000134013	4017	LOXL2	lysyl oxidase-like 2
Homo sapiens	ENSG00000122507	27241	BBS9	Bardet-Biedl syndrome 9
Homo sapiens	ENSG00000119711	4329	ALDH6A1	aldehyde dehydrogenase 6 family, member A1
Homo sapiens	ENSG00000111186	81029	WNT5B	wingless-type MMTV integration site family, member 5B
Homo sapiens	ENSG00000119688	5826	ABCD4	ATP-binding cassette, sub-family D (ALD), member 4
Homo sapiens	ENSG00000124279	79072	FASTKD3	FAST kinase domains 3
Homo sapiens	ENSG00000183578	388121	TNFAIP8L3	tumor necrosis factor, alpha-induced protein 8-like 3
Homo sapiens	ENSG00000197085	404744	NPSR1-AS1	NPSR1 antisense RNA 1
Homo sapiens	ENSG00000167984	197358	NLRC3	NLR family, CARD domain containing 3
Homo sapiens	ENSG00000075275	9620	CELSR1	cadherin, EGF LAG seven-pass G-type receptor 1 (flamingo homolog, Drosophila)
Homo sapiens	ENSG00000183186	126567	C2CD4C	C2 calcium-dependent domain containing 4C
Homo sapiens	ENSG00000112902	9037	SEMA5A	sema domain, seven thrombospondin repeats (type 1 and type 1-like), transmembrane domain (TM) and short cytoplasmic domain, (semaphorin) 5A
Homo sapiens	ENSG00000075240	23151	GRAMD4	GRAM domain containing 4
Homo sapiens	ENSG00000119681	4053	LTBP2	latent transforming growth factor beta binding protein 2
Homo sapiens	ENSG00000180053	137814	NKX2-6	NK2 homeobox 6
Homo sapiens	ENSG00000099866	8174	MADCAM1	mucosal vascular addressin cell adhesion molecule 1
Homo sapiens	ENSG00000100422	64781	CERK	ceramide kinase
Homo sapiens	ENSG00000126602	10,131,101,929,751	TRAP1	TNF receptor-associated protein 1
Homo sapiens	ENSG00000004478	2288	FKBP4	FK506 binding protein 4, 59kDa
Homo sapiens	ENSG00000119616	51077	FCF1	FCF1 small subunit (SSU) processome component homolog (S. cerevisiae)
Homo sapiens	ENSG00000172270	682	BSG	basigin (Ok blood group)
Homo sapiens	ENSG00000134028	27299	ADAMDEC1	ADAM-like, decysin 1
Homo sapiens	ENSG00000111203	10,050,742,455,846	ITFG2	integrin alpha FG-GAP repeat containing 2
Homo sapiens	ENSG00000137875	10017	BCL2L10	BCL2-like 10 (apoptosis facilitator)
Homo sapiens	ENSG00000122545	989	7-Sep	septin 7
Homo sapiens	ENSG00000197540	3004	GZMM	granzyme M (lymphocyte met-ase 1)
Homo sapiens	ENSG00000112977	1611	DAP	death-associated protein
Homo sapiens	ENSG00000168214	3516	RBPJ	recombination signal binding protein for immunoglobulin kappa J region
Homo sapiens	ENSG00000169862	1501	CTNND2	catenin (cadherin-associated protein), delta 2
Homo sapiens	ENSG00000011426	54443	ANLN	anillin, actin binding protein
Homo sapiens	ENSG00000090447	7023	TFAP4	transcription factor AP-4 (activating enhancer binding protein 4)
Homo sapiens	ENSG00000155849	9844	ELMO1	engulfment and cell motility 1
Homo sapiens	ENSG00000147459	80005	DOCK5	dedicator of cytokinesis 5
Homo sapiens	ENSG00000198355	415116	PIM3	pim-3 oncogene
Homo sapiens	ENSG00000163394	886	CCKAR	cholecystokinin A receptor
Homo sapiens	ENSG00000188263	400935	IL17REL	interleukin 17 receptor E-like
Homo sapiens	ENSG00000070404	10272	FSTL3	follistatin-like 3 (secreted glycoprotein)
Homo sapiens	ENSG00000103423	9093	DNAJA3	DnaJ (Hsp40) homolog, subfamily A, member 3
Homo sapiens	ENSG00000169856	3175	ONECUT1	one cut homeobox 1
Homo sapiens	ENSG00000073146	54456	MOV10L1	Mov10l1, Moloney leukemia virus 10-like 1, homolog (mouse)
Homo sapiens	ENSG00000106483	6424	SFRP4	secreted frizzled-related protein 4
Homo sapiens	ENSG00000147437	2796	GNRH1	gonadotropin-releasing hormone 1 (luteinizing-releasing hormone)
Homo sapiens	ENSG00000038382	7204	TRIO	trio Rho guanine nucleotide exchange factor
Homo sapiens	ENSG00000137766	440279	UNC13C	unc-13 homolog C (C. elegans)
Homo sapiens	ENSG00000089486	29965	CDIP1	cell death-inducing p53 target 1
Homo sapiens	ENSG00000078053	273	AMPH	amphiphysin
Homo sapiens	ENSG00000170345	2353	FOS	FBJ murine osteosarcoma viral oncogene homolog
Homo sapiens	ENSG00000069974	5873	RAB27A	RAB27A, member RAS oncogene family
Homo sapiens	ENSG00000169851	5099	PCDH7	protocadherin 7
Homo sapiens	ENSG00000172232	566	AZU1	azurocidin 1
Homo sapiens	ENSG00000119686	55640	FLVCR2	feline leukemia virus subgroup C cellular receptor family, member 2
Homo sapiens	ENSG00000104765	665	BNIP3L	BCL2/adenovirus E1B 19kDa interacting protein 3-like
Homo sapiens	ENSG00000197561	1991	ELANE	elastase, neutrophil expressed
Homo sapiens	ENSG00000185386	5600	MAPK11	mitogen-activated protein kinase 11
Homo sapiens	ENSG00000197766	1675	CFD	complement factor D (adipsin)
Homo sapiens	ENSG00000119699	7043	TGFB3	transforming growth factor, beta 3
Homo sapiens	ENSG00000006451	5898	RALA	v-ral simian leukemia viral oncogene homolog A (ras related)
Homo sapiens	ENSG00000121742	10804	GJB6	gap junction protein, beta 6, 30kDa
Homo sapiens	ENSG00000134121	10752	CHL1	cell adhesion molecule with homology to L1CAM (close homolog of L1)
Homo sapiens	ENSG00000120907	148	ADRA1A	adrenoceptor alpha 1A
Homo sapiens	ENSG00000134115	27255	CNTN6	contactin 6
Homo sapiens	ENSG00000185652	4908	NTF3	neurotrophin 3
Homo sapiens	ENSG00000032742	8100	IFT88	intraflagellar transport 88 homolog (Chlamydomonas)
Homo sapiens	ENSG00000122641	3624	INHBA	inhibin, beta A
Homo sapiens	ENSG00000144619	152330	CNTN4	contactin 4
Homo sapiens	ENSG00000033011	10,050,758,956,052	ALG1	asparagine-linked glycosylation 1, beta-1,4-mannosyltransferase homolog (S. cerevisiae)
Homo sapiens	ENSG00000110799	7450	VWF	von Willebrand factor
Homo sapiens	ENSG00000106571	2737	GLI3	GLI family zinc finger 3
Homo sapiens	ENSG00000174123	81793	TLR10	toll-like receptor 10
Homo sapiens	ENSG00000091181	3568	IL5RA	interleukin 5 receptor, alpha
Homo sapiens	ENSG00000106588	5683	PSMA2	proteasome (prosome, macropain) subunit, alpha type, 2
Homo sapiens	ENSG00000010278	928	CD9	CD9 molecule
Homo sapiens	ENSG00000174125	7096	TLR1	toll-like receptor 1
Homo sapiens	ENSG00000145526	1016	CDH18	cadherin 18, type 2
Homo sapiens	ENSG00000064687	10347	ABCA7	ATP-binding cassette, sub-family A (ABC1), member 7
Homo sapiens	ENSG00000174130	10333	TLR6	toll-like receptor 6
Homo sapiens	ENSG00000164543	9263	STK17A	serine/threonine kinase 17a
Homo sapiens	ENSG00000180448	23526	HMHA1	histocompatibility (minor) HA-1
Homo sapiens	ENSG00000154162	1010	CDH12	cadherin 12, type 2 (N-cadherin 2)
Homo sapiens	ENSG00000172458	53342	IL17D	interleukin 17D
Homo sapiens	ENSG00000104228	23087	TRIM35	tripartite motif containing 35
Homo sapiens	ENSG00000067182	7132	TNFRSF1A	tumor necrosis factor receptor superfamily, member 1A
Homo sapiens	ENSG00000025708	1890	TYMP	thymidine phosphorylase
Homo sapiens	ENSG00000181031	9501	RPH3AL	rabphilin 3A-like (without C2 domains)
Homo sapiens	ENSG00000064932	22904	SBNO2	strawberry notch homolog 2 (Drosophila)
Homo sapiens	ENSG00000120899	2185	PTK2B	PTK2B protein tyrosine kinase 2 beta
Homo sapiens	ENSG00000040731	1008	CDH10	cadherin 10, type 2 (T2-cadherin)
Homo sapiens	ENSG00000111321	1,027,240,714,055	LTBR	lymphotoxin beta receptor (TNFR superfamily, member 3)
Homo sapiens	ENSG00000128918	1,019,286,358,854	ALDH1A2	aldehyde dehydrogenase 1 family, member A2
Homo sapiens	ENSG00000150457	26524	LATS2	LATS, large tumor suppressor, homolog 2 (Drosophila)
Homo sapiens	ENSG00000139193	939	CD27	CD27 molecule
Homo sapiens	ENSG00000113100	1007	CDH9	cadherin 9, type 2 (T1-cadherin)
Homo sapiens	ENSG00000136279	10,246,698,528,988	DBNL	drebrin-like
Homo sapiens	ENSG00000139192	55080	TAPBPL	TAP binding protein-like
Homo sapiens	ENSG00000008735	23542	MAPK8IP2	mitogen-activated protein kinase 8 interacting protein 2
Homo sapiens	ENSG00000183454	2903	GRIN2A	glutamate receptor, ionotropic, N-methyl D-aspartate 2A
Homo sapiens	ENSG00000113361	1004	CDH6	cadherin 6, type 2, K-cadherin (fetal kidney)
Homo sapiens	ENSG00000137845	102	ADAM10	ADAM metallopeptidase domain 10
Homo sapiens	ENSG00000150995	3708	ITPR1	inositol 1,4,5-trisphosphate receptor, type 1
Homo sapiens	ENSG00000106624	165	AEBP1	AE binding protein 1
Homo sapiens	ENSG00000021645	9369	NRXN3	neurexin 3
Homo sapiens	ENSG00000171861	55178	RNMTL1	RNA methyltransferase like 1
Homo sapiens	ENSG00000137776	79811	SLTM	SAFB-like, transcription modulator
Homo sapiens	ENSG00000120885	1191	CLU	clusterin
Homo sapiens	ENSG00000211448	1734	DIO2	deiodinase, iodothyronine, type II
Homo sapiens	ENSG00000121897	11019	LIAS	lipoic acid synthetase
Homo sapiens	ENSG00000179583	4261	CIITA	class II, major histocompatibility complex, transactivator
Homo sapiens	ENSG00000133401	23037	PDZD2	PDZ domain containing 2
Homo sapiens	ENSG00000159842	29	ABR	active BCR-related
Homo sapiens	ENSG00000157456	9133	CCNB2	cyclin B2
Homo sapiens	ENSG00000106636	10652	YKT6	YKT6 v-SNARE homolog (S. cerevisiae)
Homo sapiens	ENSG00000157483	4643	MYO1E	myosin IE
Homo sapiens	ENSG00000185338	8651	SOCS1	suppressor of cytokine signaling 1
Homo sapiens	ENSG00000108953	7531	YWHAE	tyrosine 3-monooxygenase/tryptophan 5-monooxygenase activation protein, epsilon polypeptide
Homo sapiens	ENSG00000140299	663	BNIP2	BCL2/adenovirus E1B 19kDa interacting protein 2
Homo sapiens	ENSG00000140022	85439	STON2	stonin 2
Homo sapiens	ENSG00000168079	286133	SCARA5	scavenger receptor class A, member 5 (putative)
Homo sapiens	ENSG00000111653	51147	ING4	inhibitor of growth family, member 4
Homo sapiens	ENSG00000189067	9516	LITAF	lipopolysaccharide-induced TNF factor
Homo sapiens	ENSG00000185070	10,050,671,823,768	FLRT2	fibronectin leucine rich transmembrane protein 2
Homo sapiens	ENSG00000140030	8477	GPR65	G protein-coupled receptor 65
Homo sapiens	ENSG00000168421	399	RHOH	ras homolog family member H
Homo sapiens	ENSG00000071564	6929	TCF3	transcription factor 3 (E2A immunoglobulin enhancer binding factors E12/E47)
Homo sapiens	ENSG00000180914	5021	OXTR	oxytocin receptor
Homo sapiens	ENSG00000069667	6095	RORA	RAR-related orphan receptor A
Homo sapiens	ENSG00000089693	8079	MLF2	myeloid leukemia factor 2
Homo sapiens	ENSG00000151835	26278	SACS	spastic ataxia of Charlevoix-Saguenay (sacsin)
Homo sapiens	ENSG00000089692	3902	LAG3	lymphocyte-activation gene 3
Homo sapiens	ENSG00000103342	2935	GSPT1	G1 to S phase transition 1
Homo sapiens	ENSG00000082196	114899	C1QTNF3	C1q and tumor necrosis factor related protein 3
Homo sapiens	ENSG00000010610	920	CD4	CD4 molecule
Homo sapiens	ENSG00000048462	608	TNFRSF17	tumor necrosis factor receptor superfamily, member 17
Homo sapiens	ENSG00000127863	55504	TNFRSF19	tumor necrosis factor receptor superfamily, member 19
Homo sapiens	ENSG00000074660	8578	SCARF1	scavenger receptor class F, member 1
Homo sapiens	ENSG00000175595	1,027,254,202,072	ERCC4	excision repair cross-complementing rodent repair deficiency, complementation group 4
Homo sapiens	ENSG00000198535	145741	C2CD4A	C2 calcium-dependent domain containing 4A
Homo sapiens	ENSG00000205502	388125	C2CD4B	C2 calcium-dependent domain containing 4B
Homo sapiens	ENSG00000171914	83660	TLN2	talin 2
Homo sapiens	ENSG00000165533	123016	TTC8	tetratricopeptide repeat domain 8
Homo sapiens	ENSG00000099875	2872	MKNK2	MAP kinase interacting serine/threonine kinase 2
Homo sapiens	ENSG00000140416	7168	TPM1	tropomyosin 1 (alpha)
Homo sapiens	ENSG00000103429	51283	BFAR	bifunctional apoptosis regulator
Homo sapiens	ENSG00000146676	5814	PURB	purine-rich element binding protein B
Homo sapiens	ENSG00000205863	387911	C1QTNF9B	C1q and tumor necrosis factor related protein 9B
Homo sapiens	ENSG00000069764	1,006,527,778,399	PLA2G10	phospholipase A2, group X
Homo sapiens	ENSG00000197892	23303	KIF13B	kinesin family member 13B
Homo sapiens	ENSG00000185561	727910	TLCD2	TLC domain containing 2
Homo sapiens	ENSG00000136280	83605	CCM2	cerebral cavernous malformation 2
Homo sapiens	ENSG00000167711	5345	SERPINF2	serpin peptidase inhibitor, clade F (alpha-2 antiplasmin, pigment epithelium derived factor), member 2
Homo sapiens	ENSG00000136270	6,777,959,238	TBRG4	transforming growth factor beta regulator 4
Homo sapiens	ENSG00000122679	10268	RAMP3	receptor (G protein-coupled) activity modifying protein 3
Homo sapiens	ENSG00000104660	23484	LEPROTL1	leptin receptor overlapping transcript-like 1
Homo sapiens	ENSG00000185088	51065	RPS27L	ribosomal protein S27-like
Homo sapiens	ENSG00000111679	5777	PTPN6	protein tyrosine phosphatase, non-receptor type 6
Homo sapiens	ENSG00000138613	83464	APH1B	anterior pharynx defective 1 homolog B (C. elegans)
Homo sapiens	ENSG00000100764	5700	PSMC1	proteasome (prosome, macropain) 26S subunit, ATPase, 1
Homo sapiens	ENSG00000185627	5719	PSMD13	proteasome (prosome, macropain) 26S subunit, non-ATPase, 13
Homo sapiens	ENSG00000113494	5618	PRLR	prolactin receptor
Homo sapiens	ENSG00000146674	3486	IGFBP3	insulin-like growth factor binding protein 3
Homo sapiens	ENSG00000104899	100,423,031,268	AMH	anti-Mullerian hormone
Homo sapiens	ENSG00000182326	716	C1S	complement component 1, s subcomponent
Homo sapiens	ENSG00000159403	715	C1R	complement component 1, r subcomponent
Homo sapiens	ENSG00000139178	51279	C1RL	complement component 1, r subcomponent-like
Homo sapiens	ENSG00000158683	168507	PKD1L1	polycystic kidney disease 1 like 1
Homo sapiens	ENSG00000104695	5516	PPP2CB	protein phosphatase 2, catalytic subunit, beta isozyme
Homo sapiens	ENSG00000139182	9746	CLSTN3	calsyntenin 3
Homo sapiens	ENSG00000100784	9252	RPS6KA5	ribosomal protein S6 kinase, 90kDa, polypeptide 5
Homo sapiens	ENSG00000165392	7486	WRN	Werner syndrome, RecQ helicase-like
Homo sapiens	ENSG00000035664	23604	DAPK2	death-associated protein kinase 2
Homo sapiens	ENSG00000142102	80162	ATHL1	ATH1, acid trehalase-like 1 (yeast)
Homo sapiens	ENSG00000167720	63826	SRR	serine racemase
Homo sapiens	ENSG00000168685	3575	IL7R	interleukin 7 receptor
Homo sapiens	ENSG00000099860	4616	GADD45B	growth arrest and DNA-damage-inducible, beta
Homo sapiens	ENSG00000206013	387733	IFITM5	interferon induced transmembrane protein 5
Homo sapiens	ENSG00000157168	3084	NRG1	neuregulin 1
Homo sapiens	ENSG00000185201	10581	IFITM2	interferon induced transmembrane protein 2
Homo sapiens	ENSG00000028528	6642	SNX1	sorting nexin 1
Homo sapiens	ENSG00000185885	8519	IFITM1	interferon induced transmembrane protein 1
Homo sapiens	ENSG00000177675	283316	CD163L1	CD163 molecule-like 1
Homo sapiens	ENSG00000142089	10410	IFITM3	interferon induced transmembrane protein 3
Homo sapiens	ENSG00000070444	1,027,242,031,027,250,000,000	MNT	MNT, MAX dimerization protein
Homo sapiens	ENSG00000177575	9332	CD163	CD163 molecule
Homo sapiens	ENSG00000172009	7064	THOP1	thimet oligopeptidase 1
Homo sapiens	ENSG00000184363	11187	PKP3	plakophilin 3
Homo sapiens	ENSG00000185811	10320	IKZF1	IKAROS family zinc finger 1 (Ikaros)
Homo sapiens	ENSG00000007168	5048	PAFAH1B1	platelet-activating factor acetylhydrolase 1b, regulatory subunit 1 (45kDa)
Homo sapiens	ENSG00000184344	9573	GDF3	growth differentiation factor 3
Homo sapiens	ENSG00000185187	59307	SIGIRR	single immunoglobulin and toll-interleukin 1 receptor (TIR) domain
Homo sapiens	ENSG00000140092	10516	FBLN5	fibulin 5
Homo sapiens	ENSG00000079215	6507	SLC1A3	solute carrier family 1 (glial high affinity glutamate transporter), member 3
Homo sapiens	ENSG00000184166	4991	OR1D2	olfactory receptor, family 1, subfamily D, member 2
Homo sapiens	ENSG00000187288	63924	CIDEC	cell death-inducing DFFA-like effector c
Homo sapiens	ENSG00000156687	137970	UNC5D	unc-5 homolog D (C. elegans)
Homo sapiens	ENSG00000104964	166	AES	amino-terminal enhancer of split
Homo sapiens	ENSG00000164190	25836	NIPBL	Nipped-B homolog (Drosophila)
Homo sapiens	ENSG00000171860	719	C3AR1	complement component 3a receptor 1
Homo sapiens	ENSG00000163701	132014	IL17RE	interleukin 17 receptor E
Homo sapiens	ENSG00000089818	25977	NECAP1	NECAP endocytosis associated 1
Homo sapiens	ENSG00000111729	50856	CLEC4A	C-type lectin domain family 4, member A
Homo sapiens	ENSG00000174775	3265	HRAS	v-Ha-ras Harvey rat sarcoma viral oncogene homolog
Homo sapiens	ENSG00000090487	51324	SPG21	spastic paraplegia 21 (autosomal recessive, Mast syndrome)
Homo sapiens	ENSG00000146648	1956	EGFR	epidermal growth factor receptor
Homo sapiens	ENSG00000163702	10,272,364,684,818	IL17RC	interleukin 17 receptor C
Homo sapiens	ENSG00000090470	10081	PDCD7	programmed cell death 7
Homo sapiens	ENSG00000100599	79890	RIN3	Ras and Rab interactor 3
Homo sapiens	ENSG00000103489	64131	XYLT1	xylosyltransferase I
Homo sapiens	ENSG00000168621	2668	GDNF	glial cell derived neurotrophic factor
Homo sapiens	ENSG00000176826	360132	FKBP9L	FK506 binding protein 9-like
Homo sapiens	ENSG00000185507	3665	IRF7	interferon regulatory factor 7
Homo sapiens	ENSG00000074966	7294	TXK	TXK tyrosine kinase
Homo sapiens	ENSG00000188778	155	ADRB3	adrenoceptor beta 3
Homo sapiens	ENSG00000174498	9543	IGDCC3	immunoglobulin superfamily, DCC subclass, member 3
Homo sapiens	ENSG00000111732	57379	AICDA	activation-induced cytidine deaminase
Homo sapiens	ENSG00000103742	57722	IGDCC4	immunoglobulin superfamily, DCC subclass, member 4
Homo sapiens	ENSG00000135605	7006	TEC	tec protein tyrosine kinase
Homo sapiens	ENSG00000099834	53841	CDHR5	cadherin-related family member 5
Homo sapiens	ENSG00000165943	64112	MOAP1	modulator of apoptosis 1
Homo sapiens	ENSG00000147465	6770	STAR	steroidogenic acute regulatory protein
Homo sapiens	ENSG00000156735	9530	BAG4	BCL2-associated athanogene 4
Homo sapiens	ENSG00000113594	3977	LIFR	leukemia inhibitory factor receptor alpha
Homo sapiens	ENSG00000003056	4074	M6PR	mannose-6-phosphate receptor (cation dependent)
Homo sapiens	ENSG00000069696	1815	DRD4	dopamine receptor D4
Homo sapiens	ENSG00000167186	10229	COQ7	coenzyme Q7 homolog, ubiquinone (yeast)
Homo sapiens	ENSG00000144554	2177	FANCD2	Fanconi anemia, complementation group D2
Homo sapiens	ENSG00000139187	10219	KLRG1	killer cell lectin-like receptor subfamily G, member 1
Homo sapiens	ENSG00000145623	9180	OSMR	oncostatin M receptor
Homo sapiens	ENSG00000175899	2	A2M	alpha-2-macroglobulin
Homo sapiens	ENSG00000103769	8766	RAB11A	RAB11A, member RAS oncogene family
Homo sapiens	ENSG00000082074	2533	FYB	FYN binding protein
Homo sapiens	ENSG00000083457	3682	ITGAE	integrin, alpha E (antigen CD103, human mucosal lymphocyte antigen 1; alpha polypeptide)
Homo sapiens	ENSG00000077782	2260	FGFR1	fibroblast growth factor receptor 1
Homo sapiens	ENSG00000134086	7428	VHL	von Hippel-Lindau tumor suppressor, E3 ubiquitin protein ligase
Homo sapiens	ENSG00000103540	9738	CCP110	centriolar coiled coil protein 110kDa
Homo sapiens	ENSG00000177602	83903	GSG2	germ cell associated 2 (haspin)
Homo sapiens	ENSG00000113600	735	C9	complement component 9
Homo sapiens	ENSG00000134070	3656	IRAK2	interleukin-1 receptor-associated kinase 2
Homo sapiens	ENSG00000165948	122509	IFI27L1	interferon, alpha-inducible protein 27-like 1
Homo sapiens	ENSG00000165949	3429	IFI27	interferon, alpha-inducible protein 27
Homo sapiens	ENSG00000157017	51738	GHRL	ghrelin/obestatin prepropeptide
Homo sapiens	ENSG00000119632	83982	IFI27L2	interferon, alpha-inducible protein 27-like 2
Homo sapiens	ENSG00000169032	5604	MAP2K1	mitogen-activated protein kinase kinase 1
Homo sapiens	ENSG00000077009	27231	ITGB1BP3	nicotinamide riboside kinase 2
Homo sapiens	ENSG00000110848	969	CD69	CD69 molecule
Homo sapiens	ENSG00000177595	10,272,502,655,367	PIDD	p53-induced death domain protein
Homo sapiens	ENSG00000167657	1,613,693,222	DAPK3	death-associated protein kinase 3
Homo sapiens	ENSG00000171522	5734	PTGER4	prostaglandin E receptor 4 (subtype EP4)
Homo sapiens	ENSG00000150045	51348	KLRF1	killer cell lectin-like receptor subfamily F, member 1
Homo sapiens	ENSG00000197249	5265	SERPINA1	serpin peptidase inhibitor, clade A (alpha-1 antiproteinase, antitrypsin), member 1
Homo sapiens	ENSG00000108405	5023	P2RX1	purinergic receptor P2X, ligand-gated ion channel, 1
Homo sapiens	ENSG00000174442	55055	ZWILCH	Zwilch, kinetochore associated, homolog (Drosophila)
Homo sapiens	ENSG00000132356	5562	PRKAA1	protein kinase, AMP-activated, alpha 1 catalytic subunit
Homo sapiens	ENSG00000169344	7369	UMOD	uromodulin
Homo sapiens	ENSG00000137834	4091	SMAD6	SMAD family member 6
Homo sapiens	ENSG00000166949	4088	SMAD3	SMAD family member 3
Homo sapiens	ENSG00000168615	8754	ADAM9	ADAM metallopeptidase domain 9
Homo sapiens	ENSG00000184178	152579	SCFD2	sec1 family domain containing 2
Homo sapiens	ENSG00000177697	977	CD151	CD151 molecule (Raph blood group)
Homo sapiens	ENSG00000196136	12	SERPINA3	serpin peptidase inhibitor, clade A (alpha-1 antiproteinase, antitrypsin), member 3
Homo sapiens	ENSG00000172243	64581	CLEC7A	C-type lectin domain family 7, member A
Homo sapiens	ENSG00000132357	84674	CARD6	caspase recruitment domain family, member 6
Homo sapiens	ENSG00000112936	730	C7	complement component 7
Homo sapiens	ENSG00000105246	10148	EBI3	Epstein-Barr virus induced 3
Homo sapiens	ENSG00000039537	729	C6	complement component 6
Homo sapiens	ENSG00000173391	4973	OLR1	oxidized low density lipoprotein (lectin-like) receptor 1
Homo sapiens	ENSG00000104755	2515	ADAM2	ADAM metallopeptidase domain 2
Homo sapiens	ENSG00000183020	161	AP2A2	adaptor-related protein complex 2, alpha 2 subunit
Homo sapiens	ENSG00000196639	3269	HRH1	histamine receptor H1
Homo sapiens	ENSG00000167664	126259	TMIGD2	transmembrane and immunoglobulin domain containing 2
Homo sapiens	ENSG00000154710	27342	RABGEF1	RAB guanine nucleotide exchange factor (GEF) 1
Homo sapiens	ENSG00000131203	3620	IDO1	indoleamine 2,3-dioxygenase 1
Homo sapiens	ENSG00000187621	27004	TCL6	T-cell leukemia/lymphoma 6 (non-protein coding)
Homo sapiens	ENSG00000176907	56892	C8orf4	chromosome 8 open reading frame 4
Homo sapiens	ENSG00000134853	5156	PDGFRA	platelet-derived growth factor receptor, alpha polypeptide
Homo sapiens	ENSG00000188215	123879	DCUN1D3	DCN1, defective in cullin neddylation 1, domain containing 3 (S. cerevisiae)
Homo sapiens	ENSG00000141985	6455	SH3GL1	SH3-domain GRB2-like 1
Homo sapiens	ENSG00000104332	6422	SFRP1	secreted frizzled-related protein 1
Homo sapiens	ENSG00000183542	8302	KLRC4	killer cell lectin-like receptor subfamily C, member 4
Homo sapiens	ENSG00000126524	51119	SBDS	Shwachman-Bodian-Diamond syndrome
Homo sapiens	ENSG00000117983	727897	MUC5B	mucin 5B, oligomeric mucus/gel-forming
Homo sapiens	ENSG00000157150	7079	TIMP4	TIMP metallopeptidase inhibitor 4
Homo sapiens	ENSG00000112964	2690	GHR	growth hormone receptor
Homo sapiens	ENSG00000100721	8115	TCL1A	T-cell leukemia/lymphoma 1A
Homo sapiens	ENSG00000205810	3823	KLRC3	killer cell lectin-like receptor subfamily C, member 3
Homo sapiens	ENSG00000169018	10116	FEM1B	fem-1 homolog b (C. elegans)
Homo sapiens	ENSG00000132170	5468	PPARG	peroxisome proliferator-activated receptor gamma
Homo sapiens	ENSG00000137809	22801	ITGA11	integrin, alpha 11
Homo sapiens	ENSG00000157404	3815	KIT	v-kit Hardy-Zuckerman 4 feline sarcoma viral oncogene homolog
Homo sapiens	ENSG00000168398	624	BDKRB2	bradykinin receptor B2
Homo sapiens	ENSG00000205809	3822	KLRC2	killer cell lectin-like receptor subfamily C, member 2
Homo sapiens	ENSG00000100739	623	BDKRB1	bradykinin receptor B1
Homo sapiens	ENSG00000171236	116844	LRG1	leucine-rich alpha-2-glycoprotein 1
Homo sapiens	ENSG00000029534	286	ANK1	ankyrin 1, erythrocytic
Homo sapiens	ENSG00000078902	54472	TOLLIP	toll interacting protein
Homo sapiens	ENSG00000128052	3791	KDR	kinase insert domain receptor (a type III receptor tyrosine kinase)
Homo sapiens	ENSG00000185361	126282	TNFAIP8L1	tumor necrosis factor, alpha-induced protein 8-like 1
Homo sapiens	ENSG00000137808		NOX5	NADPH oxidase 5 isoform 3
Homo sapiens	ENSG00000141480	409	ARRB2	arrestin, beta 2
Homo sapiens	ENSG00000151882	56477	CCL28	chemokine (C-C motif) ligand 28
Homo sapiens	ENSG00000132155	1,027,249,155,894	RAF1	v-raf-1 murine leukemia viral oncogene homolog 1
Homo sapiens	ENSG00000060138	8531	CSDA	cold shock domain protein A
Homo sapiens	ENSG00000140749	10261	IGSF6	immunoglobulin superfamily, member 6
Homo sapiens	ENSG00000127152	64919	BCL11B	B-cell CLL/lymphoma 11B (zinc finger protein)
Homo sapiens	ENSG00000161921	58191	CXCL16	chemokine (C-X-C motif) ligand 16
Homo sapiens	ENSG00000127666	148022	TICAM1	toll-like receptor adaptor molecule 1
Homo sapiens	ENSG00000137831	55075	UACA	uveal autoantigen with coiled-coil domains and ankyrin repeats
Homo sapiens	ENSG00000182487	654816	NCF1B	neutrophil cytosolic factor 1B pseudogene
Homo sapiens	ENSG00000117984	1509	CTSD	cathepsin D
Homo sapiens	ENSG00000142507	5694	PSMB6	proteasome (prosome, macropain) subunit, beta type, 6
Homo sapiens	ENSG00000083168	7994	KAT6A	K(lysine) acetyltransferase 6A
Homo sapiens	ENSG00000090989	55763	EXOC1	exocyst complex component 1
Homo sapiens	ENSG00000129219	5338	PLD2	phospholipase D2
Homo sapiens	ENSG00000105426	5802	PTPRS	protein tyrosine phosphatase, receptor type, S
Homo sapiens	ENSG00000104368	1,027,233,865,327	PLAT	plasminogen activator, tissue
Homo sapiens	ENSG00000077800	8468	FKBP6	FK506 binding protein 6, 36kDa
Homo sapiens	ENSG00000154764	7476	WNT7A	wingless-type MMTV integration site family, member 7A
Homo sapiens	ENSG00000070193	2255	FGF10	fibroblast growth factor 10
Homo sapiens	ENSG00000122025	2322	FLT3	fms-related tyrosine kinase 3
Homo sapiens	ENSG00000112996	10,272,375,110,884	MRPS30	mitochondrial ribosomal protein S30
Homo sapiens	ENSG00000106635	9275	BCL7B	B-cell CLL/lymphoma 7B
Homo sapiens	ENSG00000141503	50488	MINK1	misshapen-like kinase 1
Homo sapiens	ENSG00000130598	7136	TNNI2	troponin I type 2 (skeletal, fast)
Homo sapiens	ENSG00000104365	3551	IKBKB	inhibitor of kappa light polypeptide gene enhancer in B-cells, kinase beta
Homo sapiens	ENSG00000154767	7508	XPC	xeroderma pigmentosum, complementation group C
Homo sapiens	ENSG00000121380	10,272,410,679,370	BCL2L14	BCL2-like 14 (apoptosis facilitator)
Homo sapiens	ENSG00000009950	51085	MLXIPL	MLX interacting protein-like
Homo sapiens	ENSG00000170571	133418	EMB	embigin
Homo sapiens	ENSG00000070018	4040	LRP6	low density lipoprotein receptor-related protein 6
Homo sapiens	ENSG00000070501	1,027,238,105,423	POLB	polymerase (DNA directed), beta
Homo sapiens	ENSG00000130592	4046	LSP1	lymphocyte-specific protein 1
Homo sapiens	ENSG00000067225	5315	PKM2	pyruvate kinase, muscle
Homo sapiens	ENSG00000185245	2811	GP1BA	glycoprotein Ib (platelet), alpha polypeptide
Homo sapiens	ENSG00000132963	51371	POMP	proteasome maturation protein
Homo sapiens	ENSG00000106089	6804	STX1A	syntaxin 1A (brain)
Homo sapiens	ENSG00000111276	1027	CDKN1B	cyclin-dependent kinase inhibitor 1B (p27, Kip1)
Homo sapiens	ENSG00000164171	3673	ITGA2	integrin, alpha 2 (CD49B, alpha 2 subunit of VLA-2 receptor)
Homo sapiens	ENSG00000130595	7140	TNNT3	troponin T type 3 (skeletal, fast)
Homo sapiens	ENSG00000131931	55145	THAP1	THAP domain containing, apoptosis associated protein 1
Homo sapiens	ENSG00000165215	1365	CLDN3	claudin 3
Homo sapiens	ENSG00000189143	1364	CLDN4	claudin 4
Homo sapiens	ENSG00000078304	5527	PPP2R5C	protein phosphatase 2, regulatory subunit B', gamma
Homo sapiens	ENSG00000168522	2339	FNTA	farnesyltransferase, CAAX box, alpha
Homo sapiens	ENSG00000163453	3490	IGFBP7	insulin-like growth factor binding protein 7
Homo sapiens	ENSG00000171119	4902	NRTN	neurturin
Homo sapiens	ENSG00000113088	3003	GZMK	granzyme K (granzyme 3; tryptase II)
Homo sapiens	ENSG00000134398	10595	ERN2	endoplasmic reticulum to nucleus signaling 2
Homo sapiens	ENSG00000167244	3481	IGF2	insulin-like growth factor 2 (somatomedin A)
Homo sapiens	ENSG00000145649	3001	GZMA	granzyme A (granzyme 1, cytotoxic T-lymphocyte-associated serine esterase 3)
Homo sapiens	ENSG00000140463	585	BBS4	Bardet-Biedl syndrome 4
Homo sapiens	ENSG00000171124	2525	FUT3	fucosyltransferase 3 (galactoside 3(4)-L-fucosyltransferase, Lewis blood group)
Homo sapiens	ENSG00000166501	5579	PRKCB	protein kinase C, beta
Homo sapiens	ENSG00000067141	4756	NEO1	neogenin 1
Homo sapiens	ENSG00000086730	7462	LAT2	linker for activation of T cells family, member 2
Homo sapiens	ENSG00000087903	5990	RFX2	regulatory factor X, 2 (influences HLA class II expression)
Homo sapiens	ENSG00000189403	3146	HMGB1	high mobility group box 1
Homo sapiens	ENSG00000156642	27020	NPTN	neuroplastin
Homo sapiens	ENSG00000067113	8611	PPAP2A	phosphatidic acid phosphatase type 2A
Homo sapiens	ENSG00000130382	4298	MLLT1	myeloid/lymphoid or mixed-lineage leukemia (trithorax homolog, Drosophila); translocated to, 1
Homo sapiens	ENSG00000103855	80381	CD276	CD276 molecule
Homo sapiens	ENSG00000131323	7187	TRAF3	TNF receptor-associated factor 3
Homo sapiens	ENSG00000111339	420	ART4	ADP-ribosyltransferase 4 (Dombrock blood group)
Homo sapiens	ENSG00000029725	9135	RABEP1	rabaptin, RAB GTPase binding effector protein 1
Homo sapiens	ENSG00000158865	115584	SLC5A11	solute carrier family 5 (sodium/glucose cotransporter), member 11
Homo sapiens	ENSG00000099869	51214	IGF2-AS	IGF2 antisense RNA
Homo sapiens	ENSG00000111348	397	ARHGDIB	Rho GDP dissociation inhibitor (GDI) beta
Homo sapiens	ENSG00000140750	55114	ARHGAP17	Rho GTPase activating protein 17
Homo sapiens	ENSG00000164509	133396	IL31RA	interleukin 31 receptor A
Homo sapiens	ENSG00000129965	723961	INS-IGF2	INS-IGF2 readthrough
Homo sapiens	ENSG00000185215	7127	TNFAIP2	tumor necrosis factor, alpha-induced protein 2
Homo sapiens	ENSG00000140464	5371	PML	promyelocytic leukemia
Homo sapiens	ENSG00000023287	9821	RB1CC1	RB1-inducible coiled-coil 1
Homo sapiens	ENSG00000108561	708	C1QBP	complement component 1, q subcomponent binding protein
Homo sapiens	ENSG00000134352	3572	IL6ST	interleukin 6 signal transducer (gp130, oncostatin M receptor)
Homo sapiens	ENSG00000075413	1,027,249,154,140	MARK3	MAP/microtubule affinity-regulating kinase 3
Homo sapiens	ENSG00000182568	6304	SATB1	SATB homeobox 1
Homo sapiens	ENSG00000158517	653361	NCF1	neutrophil cytosolic factor 1
Homo sapiens	ENSG00000183960	131096	KCNH8	potassium voltage-gated channel, subfamily H (eag-related), member 8
Homo sapiens	ENSG00000047249	51606	ATP6V1H	ATPase, H+ transporting, lysosomal 50/57kDa, V1 subunit H
Homo sapiens	ENSG00000125657	8744	TNFSF9	tumor necrosis factor (ligand) superfamily, member 9
Homo sapiens	ENSG00000125726	970	CD70	CD70 molecule
Homo sapiens	ENSG00000144566	5868	RAB5A	RAB5A, member RAS oncogene family
Homo sapiens	ENSG00000125735	8740	TNFSF14	tumor necrosis factor (ligand) superfamily, member 14
Homo sapiens	ENSG00000166170	9529	BAG5	BCL2-associated athanogene 5
Homo sapiens	ENSG00000008394	4257	MGST1	microsomal glutathione S-transferase 1
Homo sapiens	ENSG00000125730	718	C3	complement component 3
Homo sapiens	ENSG00000077238	3566	IL4R	interleukin 4 receptor
Homo sapiens	ENSG00000167178	57611	ISLR2	immunoglobulin superfamily containing leucine-rich repeat 2
Homo sapiens	ENSG00000091592	22861	NLRP1	NLR family, pyrin domain containing 1
Homo sapiens	ENSG00000129009	3671	ISLR	immunoglobulin superfamily containing leucine-rich repeat
Homo sapiens	ENSG00000103522	50615	IL21R	interleukin 21 receptor
Homo sapiens	ENSG00000125733	9322	TRIP10	thyroid hormone receptor interactor 10
Homo sapiens	ENSG00000129221	23746	AIPL1	aryl hydrocarbon receptor interacting protein-like 1
Homo sapiens	ENSG00000095015	4214	MAP3K1	mitogen-activated protein kinase kinase kinase 1, E3 ubiquitin protein ligase
Homo sapiens	ENSG00000133105	122042	RXFP2	relaxin/insulin-like family peptide receptor 2
Homo sapiens	ENSG00000141968	7409	VAV1	vav 1 guanine nucleotide exchange factor
Homo sapiens	ENSG00000126215	7517	XRCC3	X-ray repair complementing defective repair in Chinese hamster cells 3
Homo sapiens	ENSG00000206579	114786	XKR4	XK, Kell blood group complex subunit-related family, member 4
Homo sapiens	ENSG00000138623	8482	SEMA7A	semaphorin 7A, GPI membrane anchor (John Milton Hagen blood group)
Homo sapiens	ENSG00000138629	84993	UBL7	ubiquitin-like 7 (bone marrow stromal cell-derived)
Homo sapiens	ENSG00000088808	23368	PPP1R13B	protein phosphatase 1, regulatory subunit 13B
Homo sapiens	ENSG00000174837	2015	EMR1	egf-like module containing, mucin-like, hormone receptor-like 1
Homo sapiens	ENSG00000172572	5139	PDE3A	phosphodiesterase 3A, cGMP-inhibited
Homo sapiens	ENSG00000151090	7068	THRB	thyroid hormone receptor, beta
Homo sapiens	ENSG00000129235	84817	TXNDC17	thioredoxin domain containing 17
Homo sapiens	ENSG00000146722	541473	LOC541473	FK506 binding protein 6, 36kDa pseudogene (LOC541473), non-coding RNA
Homo sapiens	ENSG00000188603	1201	CLN3	ceroid-lipofuscinosis, neuronal 3
Homo sapiens	ENSG00000110651	975	CD81	CD81 molecule
Homo sapiens	ENSG00000140465	1543	CYP1A1	cytochrome P450, family 1, subfamily A, polypeptide 1
Homo sapiens	ENSG00000077092	5915	RARB	retinoic acid receptor, beta
Homo sapiens	ENSG00000171105	3643	INSR	insulin receptor
Homo sapiens	ENSG00000187689	401138	AMTN	amelotin
Homo sapiens	ENSG00000178522	258	AMBN	ameloblastin (enamel matrix protein)
Homo sapiens	ENSG00000175857	202309	GAPT	GRB2-binding adaptor protein, transmembrane
Homo sapiens	ENSG00000152932	115827	RAB3C	RAB3C, member RAS oncogene family
Homo sapiens	ENSG00000077097	7155	TOP2B	topoisomerase (DNA) II beta 180kDa
Homo sapiens	ENSG00000132530	54739	XAF1	XIAP associated factor 1
Homo sapiens	ENSG00000132465	3512	IGJ	immunoglobulin J polypeptide, linker protein for immunoglobulin alpha and mu polypeptides
Homo sapiens	ENSG00000127946	3092	HIP1	huntingtin interacting protein 1
Homo sapiens	ENSG00000184990	10572	SIVA1	SIVA1, apoptosis-inducing factor
Homo sapiens	ENSG00000104880	23370	ARHGEF18	Rho/Rac guanine nucleotide exchange factor (GEF) 18
Homo sapiens	ENSG00000139618	675	BRCA2	breast cancer 2, early onset
Homo sapiens	ENSG00000137575	6386	SDCBP	syndecan binding protein (syntenin)
Homo sapiens	ENSG00000142208	207	AKT1	v-akt murine thymoma viral oncogene homolog 1
Homo sapiens	ENSG00000006606	10344	CCL26	chemokine (C-C motif) ligand 26
Homo sapiens	ENSG00000121351	3375	IAPP	islet amyloid polypeptide
Homo sapiens	ENSG00000106178	6369	CCL24	chemokine (C-C motif) ligand 24
Homo sapiens	ENSG00000198846	9760	TOX	thymocyte selection-associated high mobility group box
Homo sapiens	ENSG00000197272	246778	IL27	interleukin 27
Homo sapiens	ENSG00000108839	239	ALOX12	arachidonate 12-lipoxygenase
Homo sapiens	ENSG00000176046	26471	NUPR1	nuclear protein, transcriptional regulator, 1
Homo sapiens	ENSG00000049167	1161	ERCC8	excision repair cross-complementing rodent repair deficiency, complementation group 8
Homo sapiens	ENSG00000171316	10,272,426,055,636	CHD7	chromodomain helicase DNA binding protein 7
Homo sapiens	ENSG00000198794	192683	SCAMP5	secretory carrier membrane protein 5
Homo sapiens	ENSG00000161940	255877	BCL6B	B-cell CLL/lymphoma 6, member B
Homo sapiens	ENSG00000184916	3714	JAG2	jagged 2
Homo sapiens	ENSG00000076826	57662	CAMSAP3	calmodulin regulated spectrin-associated protein family, member 3
Homo sapiens	ENSG00000121361	3764	KCNJ8	potassium inwardly-rectifying channel, subfamily J, member 8
Homo sapiens	ENSG00000106211	3315	HSPB1	heat shock 27kDa protein 1
Homo sapiens	ENSG00000163508	8320	EOMES	eomesodermin
Homo sapiens	ENSG00000076944	6813	STXBP2	syntaxin binding protein 2
Homo sapiens	ENSG00000170027	7532	YWHAG	tyrosine 3-monooxygenase/tryptophan 5-monooxygenase activation protein, gamma polypeptide
Homo sapiens	ENSG00000132514	10462	CLEC10A	C-type lectin domain family 10, member A
Homo sapiens	ENSG00000161944	433	ASGR2	asialoglycoprotein receptor 2
Homo sapiens	ENSG00000104918	56729	RETN	resistin
Homo sapiens	ENSG00000104921	2208	FCER2	Fc fragment of IgE, low affinity II, receptor for (CD23)
Homo sapiens	ENSG00000129757	1028	CDKN1C	cyclin-dependent kinase inhibitor 1C (p57, Kip2)
Homo sapiens	ENSG00000111726	55907	CMAS	cytidine monophosphate N-acetylneuraminic acid synthetase
Homo sapiens	ENSG00000163513	7048	TGFBR2	transforming growth factor, beta receptor II (70/80kDa)
Homo sapiens	ENSG00000141505	432	ASGR1	asialoglycoprotein receptor 1
Homo sapiens	ENSG00000179364	23241	PACS2	phosphofurin acidic cluster sorting protein 2
Homo sapiens	ENSG00000169375	25942	SIN3A	SIN3 transcription regulator homolog A (yeast)
Homo sapiens	ENSG00000090659	30835	CD209	CD209 molecule
Homo sapiens	ENSG00000163631	213	ALB	albumin
Homo sapiens	ENSG00000196296	487	ATP2A1	ATPase, Ca++ transporting, cardiac muscle, fast twitch 1
Homo sapiens	ENSG00000104938	10332	CLEC4M	C-type lectin domain family 4, member M
Homo sapiens	ENSG00000170293	152189	CMTM8	CKLF-like MARVEL transmembrane domain containing 8
Homo sapiens	ENSG00000153551	112616	CMTM7	CKLF-like MARVEL transmembrane domain containing 7
Homo sapiens	ENSG00000177548	79874	RABEP2	rabaptin, RAB GTPase binding effector protein 2
Homo sapiens	ENSG00000091317	54918	CMTM6	CKLF-like MARVEL transmembrane domain containing 6
Homo sapiens	ENSG00000118308	4033	LRMP	lymphoid-restricted membrane protein
Homo sapiens	ENSG00000181649	7262	PHLDA2	pleckstrin homology-like domain, family A, member 2
Homo sapiens	ENSG00000147571	1392	CRH	corticotropin releasing hormone
Homo sapiens	ENSG00000177455	930	CD19	CD19 molecule
Homo sapiens	ENSG00000176953	84901	NFATC2IP	nuclear factor of activated T-cells, cytoplasmic, calcineurin-dependent 2 interacting protein
Homo sapiens	ENSG00000169435	166824	RASSF6	Ras association (RalGDS/AF-6) domain family member 6
Homo sapiens	ENSG00000133703	3845	KRAS	v-Ki-ras2 Kirsten rat sarcoma viral oncogene homolog
Homo sapiens	ENSG00000183813	1233	CCR4	chemokine (C-C motif) receptor 4
Homo sapiens	ENSG00000169429	3576	IL8	interleukin 8
Homo sapiens	ENSG00000104205	10,053,310,523,678	SGK3	serum/glucocorticoid regulated kinase family, member 3
Homo sapiens	ENSG00000124875	6372	CXCL6	chemokine (C-X-C motif) ligand 6
Homo sapiens	ENSG00000135218	948	CD36	CD36 molecule (thrombospondin receptor)
Homo sapiens	ENSG00000109272	5197	PF4V1	platelet factor 4 variant 1
Homo sapiens	ENSG00000181885	1366	CLDN7	claudin 7
Homo sapiens	ENSG00000173705	26032	SUSD5	sushi domain containing 5
Homo sapiens	ENSG00000163739	2919	CXCL1	chemokine (C-X-C motif) ligand 1 (melanoma growth stimulating activity, alpha)
Homo sapiens	ENSG00000075223	10512	SEMA3C	sema domain, immunoglobulin domain (Ig), short basic domain, secreted, (semaphorin) 3C
Homo sapiens	ENSG00000163737	5196	PF4	platelet factor 4
Homo sapiens	ENSG00000123096	8082	SSPN	sarcospan
Homo sapiens	ENSG00000140368	9051	PSTPIP1	proline-serine-threonine phosphatase interacting protein 1
Homo sapiens	ENSG00000163736	5473	PPBP	pro-platelet basic protein (chemokine (C-X-C motif) ligand 7)
Homo sapiens	ENSG00000153560	7342	UBP1	upstream binding protein 1 (LBP-1a)
Homo sapiens	ENSG00000181856	6517	SLC2A4	solute carrier family 2 (facilitated glucose transporter), member 4
Homo sapiens	ENSG00000019991	3082	HGF	hepatocyte growth factor (hepapoietin A; scatter factor)
Homo sapiens	ENSG00000123104	3709	ITPR2	inositol 1,4,5-trisphosphate receptor, type 2
Homo sapiens	ENSG00000163735	6374	CXCL5	chemokine (C-X-C motif) ligand 5
Homo sapiens	ENSG00000131142	6370	CCL25	chemokine (C-C motif) ligand 25
Homo sapiens	ENSG00000163734	2921	CXCL3	chemokine (C-X-C motif) ligand 3
Homo sapiens	ENSG00000081041	2920	CXCL2	chemokine (C-X-C motif) ligand 2
Homo sapiens	ENSG00000132507	1984	EIF5A	eukaryotic translation initiation factor 5A
Homo sapiens	ENSG00000066777	10565	ARFGEF1	ADP-ribosylation factor guanine nucleotide-exchange factor 1 (brefeldin A-inhibited)
Homo sapiens	ENSG00000124882	2069	EREG	epiregulin
Homo sapiens	ENSG00000170248	10015	PDCD6IP	programmed cell death 6 interacting protein
Homo sapiens	ENSG00000109321	374	AREG	amphiregulin
Homo sapiens	ENSG00000112851	55914	ERBB2IP	erbb2 interacting protein
Homo sapiens	ENSG00000186472	27445	PCLO	piccolo (presynaptic cytomatrix protein)
Homo sapiens	ENSG00000136425	10518	CIB2	calcium and integrin binding family member 2
Homo sapiens	ENSG00000211455	23012	STK38L	serine/threonine kinase 38 like
Homo sapiens	ENSG00000174808	685	BTC	betacellulin
Homo sapiens	ENSG00000197471	1,019,298,896,693	SPN	sialophorin
Homo sapiens	ENSG00000170381	9723	SEMA3E	sema domain, immunoglobulin domain (Ig), short basic domain, secreted, (semaphorin) 3E
Homo sapiens	ENSG00000167775	51293	CD320	CD320 molecule
Homo sapiens	ENSG00000075213	10371	SEMA3A	sema domain, immunoglobulin domain (Ig), short basic domain, secreted, (semaphorin) 3A
Homo sapiens	ENSG00000110841	8496	PPFIBP1	PTPRF interacting protein, binding protein 1 (liprin beta 1)
Homo sapiens	ENSG00000076242	4292	MLH1	mutL homolog 1, colon cancer, nonpolyposis type 2 (E. coli)
Homo sapiens	ENSG00000153993	223117	SEMA3D	sema domain, immunoglobulin domain (Ig), short basic domain, secreted, (semaphorin) 3D
Homo sapiens	ENSG00000120693	4093	SMAD9	SMAD family member 9
Homo sapiens	ENSG00000148985	27315	PGAP2	post-GPI attachment to proteins 2
Homo sapiens	ENSG00000167772	51129	ANGPTL4	angiopoietin-like 4
Homo sapiens	ENSG00000137573	23213	SULF1	sulfatase 1
Homo sapiens	ENSG00000099785	51257	2-Mar	membrane-associated ring finger (C3HC4) 2, E3 ubiquitin protein ligase
Homo sapiens	ENSG00000041357	5685	PSMA4	proteasome (prosome, macropain) subunit, alpha type, 4
Homo sapiens	ENSG00000169992	57555	NLGN2	neuroligin 2
Homo sapiens	ENSG00000133246	84106	PRAM1	PML-RARA regulated adaptor molecule 1
Homo sapiens	ENSG00000134061	4064	CD180	CD180 molecule
Homo sapiens	ENSG00000133110	10631	POSTN	periostin, osteoblast specific factor
Homo sapiens	ENSG00000181284	284114	TMEM102	transmembrane protein 102
Homo sapiens	ENSG00000104313	2138	EYA1	eyes absent homolog 1 (Drosophila)
Homo sapiens	ENSG00000138755	4283	CXCL9	chemokine (C-X-C motif) ligand 9
Homo sapiens	ENSG00000144668	3680	ITGA9	integrin, alpha 9
Homo sapiens	ENSG00000149930	9344	TAOK2	TAO kinase 2
Homo sapiens	ENSG00000169245	3627	CXCL10	chemokine (C-X-C motif) ligand 10
Homo sapiens	ENSG00000169248	6373	CXCL11	chemokine (C-X-C motif) ligand 11
Homo sapiens	ENSG00000103811	1512	CTSH	cathepsin H
Homo sapiens	ENSG00000008277	53616	ADAM22	ADAM metallopeptidase domain 22
Homo sapiens	ENSG00000058335	5923	RASGRF1	Ras protein-specific guanine nucleotide-releasing factor 1
Homo sapiens	ENSG00000147601	7013	TERF1	telomeric repeat binding factor (NIMA-interacting) 1
Homo sapiens	ENSG00000138760	950	SCARB2	scavenger receptor class B, member 2
Homo sapiens	ENSG00000181143	94025	MUC16	mucin 16, cell surface associated
Homo sapiens	ENSG00000149927	8448	DOC2A	double C2-like domains, alpha
Homo sapiens	ENSG00000161955	8741	TNFSF13	tumor necrosis factor (ligand) superfamily, member 13
Homo sapiens	ENSG00000127954	79689	STEAP4	STEAP family member 4
Homo sapiens	ENSG00000140379	597	BCL2A1	BCL2-related protein A1
Homo sapiens	ENSG00000121039	157506	RDH10	retinol dehydrogenase 10 (all-trans)
Homo sapiens	ENSG00000157214	261729	STEAP2	STEAP family member 2, metalloreductase
Homo sapiens	ENSG00000172936	4615	MYD88	myeloid differentiation primary response 88
Homo sapiens	ENSG00000172379	9915	ARNT2	aryl-hydrocarbon receptor nuclear translocator 2
Homo sapiens	ENSG00000102882	5595	MAPK3	mitogen-activated protein kinase 3
Homo sapiens	ENSG00000172939	9943	OXSR1	oxidative-stress responsive 1
Homo sapiens	ENSG00000156234	10563	CXCL13	chemokine (C-X-C motif) ligand 13
Homo sapiens	ENSG00000102879	11151	CORO1A	coronin, actin binding protein, 1A
Homo sapiens	ENSG00000154589	23643	LY96	lymphocyte antigen 96
Homo sapiens	ENSG00000157224	1,027,238,999,069	CLDN12	claudin 12
Homo sapiens	ENSG00000129226	968	CD68	CD68 molecule
Homo sapiens	ENSG00000150893	341640	FREM2	FRAS1 related extracellular matrix protein 2
Homo sapiens	ENSG00000130508	7837	PXDN	peroxidasin homolog (Drosophila)
Homo sapiens	ENSG00000172349	3603	IL16	interleukin 16
Homo sapiens	ENSG00000169217	10421	CD2BP2	CD2 (cytoplasmic tail) binding protein 2
Homo sapiens	ENSG00000127445	5300	PIN1	peptidylprolyl cis/trans isomerase, NIMA-interacting 1
Homo sapiens	ENSG00000180209	29895	MYLPF	myosin light chain, phosphorylatable, fast skeletal muscle
Homo sapiens	ENSG00000138772	306	ANXA3	annexin A3
Homo sapiens	ENSG00000104432	3574	IL7	interleukin 7
Homo sapiens	ENSG00000080573	50509	COL5A3	collagen, type V, alpha 3
Homo sapiens	ENSG00000005844	3683	ITGAL	integrin, alpha L (antigen CD11A (p180), lymphocyte function-associated antigen 1; alpha polypeptide)
Homo sapiens	ENSG00000139132	121512	FGD4	FYVE, RhoGEF and PH domain containing 4
Homo sapiens	ENSG00000167798	388503	C3P1	complement component 3 precursor pseudogene
Homo sapiens	ENSG00000076554	7163	TPD52	tumor protein D52
Homo sapiens	ENSG00000087470	10059	DNM1L	dynamin 1-like
Homo sapiens	ENSG00000141510	7157	TP53	tumor protein p53
Homo sapiens	ENSG00000150907	2308	FOXO1	forkhead box O1
Homo sapiens	ENSG00000076641	55824	PAG1	phosphoprotein associated with glycosphingolipid microdomains 1
Homo sapiens	ENSG00000144655	64651	CSRNP1	cysteine-serine-rich nuclear protein 1
Homo sapiens	ENSG00000057294	5318	PKP2	plakophilin 2
Homo sapiens	ENSG00000152785	651	BMP3	bone morphogenetic protein 3
Homo sapiens	ENSG00000168334	165904	XIRP1	xin actin-binding repeat containing 1
Homo sapiens	ENSG00000168329	1524	CX3CR1	chemokine (C-X3-C motif) receptor 1
Homo sapiens	ENSG00000103723	8120	AP3B2	adaptor-related protein complex 3, beta 2 subunit
Homo sapiens	ENSG00000179934	1237	CCR8	chemokine (C-C motif) receptor 8
Homo sapiens	ENSG00000170323	2167	FABP4	fatty acid binding protein 4, adipocyte
Homo sapiens	ENSG00000090339	3383	ICAM1	intercellular adhesion molecule 1
Homo sapiens	ENSG00000168028	39,215,740,406,044	RPSA	ribosomal protein SA
Homo sapiens	ENSG00000105371	3386	ICAM4	intercellular adhesion molecule 4 (Landsteiner-Wiener blood group)
Homo sapiens	ENSG00000120690	1997	ELF1	E74-like factor 1 (ets domain transcription factor)
Homo sapiens	ENSG00000105376	7087	ICAM5	intercellular adhesion molecule 5, telencephalin
Homo sapiens	ENSG00000173208	225	ABCD2	ATP-binding cassette, sub-family D (ALD), member 2
Homo sapiens	ENSG00000115738	3398	ID2	inhibitor of DNA binding 2, dominant negative helix-loop-helix protein
Homo sapiens	ENSG00000076662	3385	ICAM3	intercellular adhesion molecule 3
Homo sapiens	ENSG00000145284	79966	SCD5	stearoyl-CoA desaturase 5
Homo sapiens	ENSG00000099385	9274	BCL7C	B-cell CLL/lymphoma 7C
Homo sapiens	ENSG00000105397	7297	TYK2	tyrosine kinase 2
Homo sapiens	ENSG00000140600	6457	SH3GL3	SH3-domain GRB2-like 3
Homo sapiens	ENSG00000150281	1489	CTF1	cardiotrophin 1
Homo sapiens	ENSG00000188906	120892	LRRK2	leucine-rich repeat kinase 2
Homo sapiens	ENSG00000105401	11140	CDC37	cell division cycle 37 homolog (S. cerevisiae)
Homo sapiens	ENSG00000164692	1278	COL1A2	collagen, type I, alpha 2
Homo sapiens	ENSG00000168036	1499	CTNNB1	catenin (cadherin-associated protein), beta 1, 88kDa
Homo sapiens	ENSG00000170037	116840	CNTROB	centrobin, centrosomal BRCA2 interacting protein
Homo sapiens	ENSG00000018236	1272	CNTN1	contactin 1
Homo sapiens	ENSG00000119185	9270	ITGB1BP1	integrin beta 1 binding protein 1
Homo sapiens	ENSG00000099365	112755	STX1B	syntaxin 1B
Homo sapiens	ENSG00000103496	6810	STX4	syntaxin 4
Homo sapiens	ENSG00000123124	11059	WWP1	WW domain containing E3 ubiquitin protein ligase 1
Homo sapiens	ENSG00000179593	247	ALOX15B	arachidonate 15-lipoxygenase, type B
Homo sapiens	ENSG00000187094	885	CCK	cholecystokinin
Homo sapiens	ENSG00000049883	79810	PTCD2	pentatricopeptide repeat domain 2
Homo sapiens	ENSG00000151694	6868	ADAM17	ADAM metallopeptidase domain 17
Homo sapiens	ENSG00000103510	84148	KAT8	K(lysine) acetyltransferase 8
Homo sapiens	ENSG00000129355	1032	CDKN2D	cyclin-dependent kinase inhibitor 2D (p19, inhibits CDK4)
Homo sapiens	ENSG00000114857	4820	NKTR	natural killer-tumor recognition sequence
Homo sapiens	ENSG00000173157	80070	ADAMTS20	ADAM metallopeptidase with thrombospondin type 1 motif, 20
Homo sapiens	ENSG00000157107	115548	FCHO2	FCH domain only 2
Homo sapiens	ENSG00000104312	8767	RIPK2	receptor-interacting serine-threonine kinase 2
Homo sapiens	ENSG00000129351	3609	ILF3	interleukin enhancer binding factor 3, 90kDa
Homo sapiens	ENSG00000104320	4683	NBN	nibrin
Homo sapiens	ENSG00000103490	29108	PYCARD	PYD and CARD domain containing
Homo sapiens	ENSG00000198001	51135	IRAK4	interleukin-1 receptor-associated kinase 4
Homo sapiens	ENSG00000127922	1,005,061,364,013,880,000	SHFM1	split hand/foot malformation (ectrodactyly) type 1
Homo sapiens	ENSG00000102780	160851	DGKH	diacylglycerol kinase, eta
Homo sapiens	ENSG00000177238	493829	TRIM72	tripartite motif containing 72
Homo sapiens	ENSG00000170776	11214	AKAP13	A kinase (PRKA) anchor protein 13
Homo sapiens	ENSG00000169900	260434	PYDC1	PYD (pyrin domain) containing 1
Homo sapiens	ENSG00000144648	1238	CCBP2	chemokine binding protein 2
Homo sapiens	ENSG00000169896	3684	ITGAM	integrin, alpha M (complement component 3 receptor 3 subunit)
Homo sapiens	ENSG00000006128	6863	TAC1	tachykinin, precursor 1
Homo sapiens	ENSG00000172059	8462	KLF11	Kruppel-like factor 11
Homo sapiens	ENSG00000079805	1785	DNM2	dynamin 2
Homo sapiens	ENSG00000184613	4753	NELL2	NEL-like 2 (chicken)
Homo sapiens	ENSG00000140678	3687	ITGAX	integrin, alpha X (complement component 3 receptor 4 subunit)
Homo sapiens	ENSG00000023516	11215	AKAP11	A kinase (PRKA) anchor protein 11
Homo sapiens	ENSG00000070669	440	ASNS	asparagine synthetase (glutamine-hydrolyzing)
Homo sapiens	ENSG00000178999	9212	AURKB	aurora kinase B
Homo sapiens	ENSG00000163788	54861	SNRK	SNF related kinase
Homo sapiens	ENSG00000156886	3681	ITGAD	integrin, alpha D
Homo sapiens	ENSG00000120659	8600	TNFSF11	tumor necrosis factor (ligand) superfamily, member 11
Homo sapiens	ENSG00000163629	5783	PTPN13	protein tyrosine phosphatase, non-receptor type 13 (APO-1/CD95 (Fas)-associated phosphatase)
Homo sapiens	ENSG00000140682	7041	TGFB1I1	transforming growth factor beta 1 induced transcript 1
Homo sapiens	ENSG00000140675	6524	SLC5A2	solute carrier family 5 (sodium/glucose cotransporter), member 2
Homo sapiens	ENSG00000110148	887	CCKBR	cholecystokinin B receptor
Homo sapiens	ENSG00000170955	112464	PRKCDBP	protein kinase C, delta binding protein
Homo sapiens	ENSG00000181026	64782	AEN	apoptosis enhancing nuclease
Homo sapiens	ENSG00000166311	6609	SMPD1	sphingomyelin phosphodiesterase 1, acid lysosomal
Homo sapiens	ENSG00000172183	3669	ISG20	interferon stimulated exonuclease gene 20kDa
Homo sapiens	ENSG00000139211	347902	AMIGO2	adhesion molecule with Ig-like domain 2
Homo sapiens	ENSG00000157766	176	ACAN	aggrecan
Homo sapiens	ENSG00000166313	322	APBB1	amyloid beta (A4) precursor protein-binding, family B, member 1 (Fe65)
Homo sapiens	ENSG00000079112	1015	CDH17	cadherin 17, LI cadherin (liver-intestine)
Homo sapiens	ENSG00000130164	3949	LDLR	low density lipoprotein receptor
Homo sapiens	ENSG00000198742	57154	SMURF1	SMAD specific E3 ubiquitin protein ligase 1
Homo sapiens	ENSG00000140511	145864	HAPLN3	hyaluronan and proteoglycan link protein 3
Homo sapiens	ENSG00000079337	10411	RAPGEF3	Rap guanine nucleotide exchange factor (GEF) 3
Homo sapiens	ENSG00000110169	3263	HPX	hemopexin
Homo sapiens	ENSG00000140545	1,027,238,601,027,240,000,000	MFGE8	milk fat globule-EGF factor 8 protein
Homo sapiens	ENSG00000130158	57572	DOCK6	dedicator of cytokinesis 6
Homo sapiens	ENSG00000061273	51564	HDAC7	histone deacetylase 7
Homo sapiens	ENSG00000152583	8404	SPARCL1	SPARC-like 1 (hevin)
Homo sapiens	ENSG00000105514	9545	RAB3D	RAB3D, member RAS oncogene family
Homo sapiens	ENSG00000140525	55215	FANCI	Fanconi anemia, complementation group I
Homo sapiens	ENSG00000133026	4628	MYH10	myosin, heavy chain 10, non-muscle
Homo sapiens	ENSG00000152592	1758	DMP1	dentin matrix acidic phosphoprotein 1
Homo sapiens	ENSG00000111424	7421	VDR	vitamin D (1,25- dihydroxyvitamin D3) receptor
Homo sapiens	ENSG00000029559	3381	IBSP	integrin-binding sialoprotein
Homo sapiens	ENSG00000164938	94241	TP53INP1	tumor protein p53 inducible nuclear protein 1
Homo sapiens	ENSG00000187266	2057	EPOR	erythropoietin receptor
Homo sapiens	ENSG00000118785	6696	SPP1	secreted phosphoprotein 1
Homo sapiens	ENSG00000133112	1,019,288,267,178	TPT1	tumor protein, translationally-controlled 1
Homo sapiens	ENSG00000139219	1280	COL2A1	collagen, type II, alpha 1
Homo sapiens	ENSG00000156466	392255	GDF6	growth differentiation factor 6
Homo sapiens	ENSG00000166333	3611	ILK	integrin-linked kinase
Homo sapiens	ENSG00000152359	134359	POC5	POC5 centriolar protein homolog (Chlamydomonas)
Homo sapiens	ENSG00000130175	5589	PRKCSH	protein kinase C substrate 80K-H
Homo sapiens	ENSG00000166821	8800	PEX11A	peroxisomal biogenesis factor 11 alpha
Homo sapiens	ENSG00000166341	8642	DCHS1	dachsous 1 (Drosophila)
Homo sapiens	ENSG00000129636	81533	ITFG1	integrin alpha FG-GAP repeat containing 1
Homo sapiens	ENSG00000102575	54	ACP5	acid phosphatase 5, tartrate resistant
Homo sapiens	ENSG00000134318	9475	ROCK2	Rho-associated, coiled-coil containing protein kinase 2
Homo sapiens	ENSG00000065320	9423	NTN1	netrin 1
Homo sapiens	ENSG00000181104	2149	F2R	coagulation factor II (thrombin) receptor
Homo sapiens	ENSG00000079387	29843	SENP1	SUMO1/sentrin specific peptidase 1
Homo sapiens	ENSG00000164251	2150	F2RL1	coagulation factor II (thrombin) receptor-like 1
Homo sapiens	ENSG00000173585	10803	CCR9	chemokine (C-C motif) receptor 9
Homo sapiens	ENSG00000164252	55109	AGGF1	angiogenic factor with G patch and FHA domains 1
Homo sapiens	ENSG00000185033	10509	SEMA4B	sema domain, immunoglobulin domain (Ig), transmembrane domain (TM) and short cytoplasmic domain, (semaphorin) 4B
Homo sapiens	ENSG00000185043	10519	CIB1	calcium and integrin binding 1 (calmyrin)
Homo sapiens	ENSG00000172215	10663	CXCR6	chemokine (C-X-C motif) receptor 6
Homo sapiens	ENSG00000173578	2829	XCR1	chemokine (C motif) receptor 1
Homo sapiens	ENSG00000170743	143425	SYT9	synaptotagmin IX
Homo sapiens	ENSG00000104375	6788	STK3	serine/threonine kinase 3
Homo sapiens	ENSG00000145335	6622	SNCA	synuclein, alpha (non A4 component of amyloid precursor)
Homo sapiens	ENSG00000163823	1230	CCR1	chemokine (C-C motif) receptor 1
Homo sapiens	ENSG00000196470	6477	SIAH1	siah E3 ubiquitin protein ligase 1
Homo sapiens	ENSG00000183625	1232	CCR3	chemokine (C-C motif) receptor 3
Homo sapiens	ENSG00000167531	3906	LALBA	lactalbumin, alpha-
Homo sapiens	ENSG00000138722	22915	MMRN1	multimerin 1
Homo sapiens	ENSG00000121807	729230	CCR2	chemokine (C-C motif) receptor 2
Homo sapiens	ENSG00000160862	563	AZGP1	alpha-2-glycoprotein 1, zinc-binding
Homo sapiens	ENSG00000160791	1234	CCR5	chemokine (C-C motif) receptor 5 (gene/pseudogene)
Homo sapiens	ENSG00000152208	2895	GRID2	glutamate receptor, ionotropic, delta 2
Homo sapiens	ENSG00000071575	28951	TRIB2	tribbles homolog 2 (Drosophila)
Homo sapiens	ENSG00000172238	474	ATOH1	atonal homolog 1 (Drosophila)
Homo sapiens	ENSG00000197299	641	BLM	Bloom syndrome, RecQ helicase-like
Homo sapiens	ENSG00000180855	10224	ZNF443	zinc finger protein 443
Homo sapiens	ENSG00000136167	3936	LCP1	lymphocyte cytosolic protein 1 (L-plastin)
Homo sapiens	ENSG00000166526	7551	ZNF3	zinc finger protein 3
Homo sapiens	ENSG00000121797	9034	CCRL2	chemokine (C-C motif) receptor-like 2
Homo sapiens	ENSG00000167535	784	CACNB3	calcium channel, voltage-dependent, beta 3 subunit
Homo sapiens	ENSG00000140564	5045	FURIN	furin (paired basic amino acid cleaving enzyme)
Homo sapiens	ENSG00000163106	27306	HPGDS	hematopoietic prostaglandin D synthase
Homo sapiens	ENSG00000166402	7275	TUB	tubby homolog (mouse)
Homo sapiens	ENSG00000132842	8546	AP3B1	adaptor-related protein complex 3, beta 1 subunit
Homo sapiens	ENSG00000163110	10611	PDLIM5	PDZ and LIM domain 5
Homo sapiens	ENSG00000172602	10,272,364,627,289	RND1	Rho family GTPase 1
Homo sapiens	ENSG00000134285	51303	FKBP11	FK506 binding protein 11, 19 kDa
Homo sapiens	ENSG00000167207	64127	NOD2	nucleotide-binding oligomerization domain containing 2
Homo sapiens	ENSG00000138696	658	BMPR1B	bone morphogenetic protein receptor, type IB
Homo sapiens	ENSG00000169884	7480	WNT10B	wingless-type MMTV integration site family, member 10B
Homo sapiens	ENSG00000198901	9055	PRC1	protein regulator of cytokinesis 1
Homo sapiens	ENSG00000182168	8633	UNC5C	unc-5 homolog C (C. elegans)
Homo sapiens	ENSG00000125084	7471	WNT1	wingless-type MMTV integration site family, member 1
Homo sapiens	ENSG00000184056	26276	VPS33B	vacuolar protein sorting 33 homolog B (yeast)
Homo sapiens	ENSG00000181929	5571	PRKAG1	protein kinase, AMP-activated, gamma 1 non-catalytic subunit
Homo sapiens	ENSG00000167548	8085	MLL2	myeloid/lymphoid or mixed-lineage leukemia 2
Homo sapiens	ENSG00000164924	7534	YWHAZ	tyrosine 3-monooxygenase/tryptophan 5-monooxygenase activation protein, zeta polypeptide
Homo sapiens	ENSG00000095066	29911	HOOK2	hook homolog 2 (Drosophila)
Homo sapiens	ENSG00000171223	3726	JUNB	jun B proto-oncogene
Homo sapiens	ENSG00000152409	133746	JMY	junction mediating and regulatory protein, p53 cofactor
Homo sapiens	ENSG00000167815	7001	PRDX2	peroxiredoxin 2
Homo sapiens	ENSG00000139636	55716	LMBR1L	limb region 1 homolog (mouse)-like
Homo sapiens	ENSG00000166971	64400	AKTIP	AKT interacting protein
Homo sapiens	ENSG00000197894	128	ADH5	alcohol dehydrogenase 5 (class III), chi polypeptide
Homo sapiens	ENSG00000048392	50484	RRM2B	ribonucleotide reductase M2 B (TP53 inducible)
Homo sapiens	ENSG00000140718	79068	FTO	fat mass and obesity associated
Homo sapiens	ENSG00000105613	22983	MAST1	microtubule associated serine/threonine kinase 1
Homo sapiens	ENSG00000113296	7060	THBS4	thrombospondin 4
Homo sapiens	ENSG00000105612	1777	DNASE2	deoxyribonuclease II, lysosomal
Homo sapiens	ENSG00000105610	10661	KLF1	Kruppel-like factor 1 (erythroid)
Homo sapiens	ENSG00000185551	7026	NR2F2	nuclear receptor subfamily 2, group F, member 2
Homo sapiens	ENSG00000087253	10,272,537,254,947	LPCAT2	lysophosphatidylcholine acyltransferase 2
Homo sapiens	ENSG00000155090	7071	KLF10	Kruppel-like factor 10
Homo sapiens	ENSG00000039319	9765	ZFYVE16	zinc finger, FYVE domain containing 16
Homo sapiens	ENSG00000135451	10024	TROAP	trophinin associated protein
Homo sapiens	ENSG00000179218	811	CALR	calreticulin
Homo sapiens	ENSG00000140443	3480	IGF1R	insulin-like growth factor 1 receptor
Homo sapiens	ENSG00000186897	338761	C1QL4	complement component 1, q subcomponent-like 4
Homo sapiens	ENSG00000133789	23075	SWAP70	SWAP switching B-cell complex 70kDa subunit
Homo sapiens	ENSG00000198848	1,006,530,571,066	CES1	carboxylesterase 1
Homo sapiens	ENSG00000113318	4437	MSH3	mutS homolog 3 (E. coli)
Homo sapiens	ENSG00000164929	79870	BAALC	brain and acute leukemia, cytoplasmic
Homo sapiens	ENSG00000179284	199699	DAND5	DAN domain family, member 5
Homo sapiens	ENSG00000148926	133	ADM	adrenomedullin
Homo sapiens	ENSG00000113319	5924	RASGRF2	Ras protein-specific guanine nucleotide-releasing factor 2
Homo sapiens	ENSG00000087258	2775	GNAO1	guanine nucleotide binding protein (G protein), alpha activating activity polypeptide O
Homo sapiens	ENSG00000068305	4205	MEF2A	myocyte enhancer factor 2A
Homo sapiens	ENSG00000104903	4066	LYL1	lymphoblastic leukemia derived sequence 1
Homo sapiens	ENSG00000143867	130497	OSR1	odd-skipped related 1 (Drosophila)
Homo sapiens	ENSG00000133800	10894	LYVE1	lymphatic vessel endothelial hyaluronan receptor 1
Homo sapiens	ENSG00000160877	112939	NACC1	nucleus accumbens associated 1, BEN and BTB (POZ) domain containing
Homo sapiens	ENSG00000176406	9699	RIMS2	regulating synaptic membrane exocytosis 2
Homo sapiens	ENSG00000153064	55024	BANK1	B-cell scaffold protein with ankyrin repeats 1
Homo sapiens	ENSG00000170425	136	ADORA2B	adenosine A2b receptor
Homo sapiens	ENSG00000136156	9445	ITM2B	integral membrane protein 2B
Homo sapiens	ENSG00000130427	2056	EPO	erythropoietin
Homo sapiens	ENSG00000139644	7009	TMBIM6	transmembrane BAX inhibitor motif containing 6
Homo sapiens	ENSG00000109320	4790	NFKB1	nuclear factor of kappa light polypeptide gene enhancer in B-cells 1
Homo sapiens	ENSG00000146839	7455	ZAN	zonadhesin
Homo sapiens	ENSG00000141837	100,507,353,773	CACNA1A	calcium channel, voltage-dependent, P/Q type, alpha 1A subunit
Homo sapiens	ENSG00000125124	102,724,038,583	BBS2	Bardet-Biedl syndrome 2
Homo sapiens	ENSG00000135472	23017	FAIM2	Fas apoptotic inhibitory molecule 2
Homo sapiens	ENSG00000147650	29967	LRP12	low density lipoprotein receptor-related protein 12
Homo sapiens	ENSG00000167580	359	AQP2	aquaporin 2 (collecting duct)
Homo sapiens	ENSG00000139687	5925	RB1	retinoblastoma 1
Homo sapiens	ENSG00000109332	7323	UBE2D3	ubiquitin-conjugating enzyme E2D 3
Homo sapiens	ENSG00000166582	201161	CENPV	centromere protein V
Homo sapiens	ENSG00000184254	220	ALDH1A3	aldehyde dehydrogenase 1 family, member A3
Homo sapiens	ENSG00000161800	29127	RACGAP1	Rac GTPase activating protein 1
Homo sapiens	ENSG00000152422	7518	XRCC4	X-ray repair complementing defective repair in Chinese hamster cells 4
Homo sapiens	ENSG00000087077	1,024,667,557,205	TRIP6	thyroid hormone receptor interactor 6
Homo sapiens	ENSG00000154188	284	ANGPT1	angiopoietin 1
Homo sapiens	ENSG00000038427	1462	VCAN	versican
Homo sapiens	ENSG00000164047	820	CAMP	cathelicidin antimicrobial peptide
Homo sapiens	ENSG00000131871	55829	VIMP	VCP-interacting membrane protein
Homo sapiens	ENSG00000141040	57336	ZNF287	zinc finger protein 287
Homo sapiens	ENSG00000172113	10201	NME6	NME/NM23 nucleoside diphosphate kinase 6
Homo sapiens	ENSG00000143878	388	RHOB	ras homolog family member B
Homo sapiens	ENSG00000197702	55742	PARVA	parvin, alpha
Homo sapiens	ENSG00000145681	1404	HAPLN1	hyaluronan and proteoglycan link protein 1
Homo sapiens	ENSG00000087085	43	ACHE	acetylcholinesterase
Homo sapiens	ENSG00000164176	10085	EDIL3	EGF-like repeats and discoidin I-like domains 3
Homo sapiens	ENSG00000108516		TNFRSF13B	tumor necrosis factor receptor superfamily, member 13B
Homo sapiens	ENSG00000051108	9709	HERPUD1	homocysteine-inducible, endoplasmic reticulum stress-inducible, ubiquitin-like domain member 1
Homo sapiens	ENSG00000143869	151449	GDF7	growth differentiation factor 7
Homo sapiens	ENSG00000132005	5989	RFX1	regulatory factor X, 1 (influences HLA class II expression)
Homo sapiens	ENSG00000087237	1071	CETP	cholesteryl ester transfer protein, plasma
Homo sapiens	ENSG00000147654	9166	EBAG9	estrogen receptor binding site associated, antigen, 9
Homo sapiens	ENSG00000104998	9466	IL27RA	interleukin 27 receptor, alpha
Homo sapiens	ENSG00000140853	84166	NLRC5	NLR family, CARD domain containing 5
Homo sapiens	ENSG00000084674	338	APOB	apolipoprotein B (including Ag(x) antigen)
Homo sapiens	ENSG00000145715	5921	RASA1	RAS p21 protein activator (GTPase activating protein) 1
Homo sapiens	ENSG00000102531	22862	FNDC3A	fibronectin type III domain containing 3A
Homo sapiens	ENSG00000152266	5741	PTH	parathyroid hormone
Homo sapiens	ENSG00000110911	4891	SLC11A2	solute carrier family 11 (proton-coupled divalent metal ion transporters), member 2
Homo sapiens	ENSG00000072062	5566	PRKACA	protein kinase, cAMP-dependent, catalytic, alpha
Homo sapiens	ENSG00000164054	51246	SHISA5	shisa homolog 5 (Xenopus laevis)
Homo sapiens	ENSG00000106366	5054	SERPINE1	serpin peptidase inhibitor, clade E (nexin, plasminogen activator inhibitor type 1), member 1
Homo sapiens	ENSG00000106367	1174	AP1S1	adaptor-related protein complex 1, sigma 1 subunit
Homo sapiens	ENSG00000081189	4208	MEF2C	myocyte enhancer factor 2C
Homo sapiens	ENSG00000114270	1294	COL7A1	collagen, type VII, alpha 1
Homo sapiens	ENSG00000110925	81566	CSRNP2	cysteine-serine-rich nuclear protein 2
Homo sapiens	ENSG00000168743	255743	NPNT	nephronectin
Homo sapiens	ENSG00000123146	976	CD97	CD97 molecule
Homo sapiens	ENSG00000129084	5682	PSMA1	proteasome (prosome, macropain) subunit, alpha type, 1
Homo sapiens	ENSG00000113356	10622	POLR3G	polymerase (RNA) III (DNA directed) polypeptide G (32kD)
Homo sapiens	ENSG00000102962	6367	CCL22	chemokine (C-C motif) ligand 22
Homo sapiens	ENSG00000006210	6376	CX3CL1	chemokine (C-X3-C motif) ligand 1
Homo sapiens	ENSG00000152270	5140	PDE3B	phosphodiesterase 3B, cGMP-inhibited
Homo sapiens	ENSG00000164199	84059	GPR98	G protein-coupled receptor 98
Homo sapiens	ENSG00000106404	24146	CLDN15	claudin 15
Homo sapiens	ENSG00000164022	9255	AIMP1	aminoacyl tRNA synthetase complex-interacting multifunctional protein 1
Homo sapiens	ENSG00000102970	6361	CCL17	chemokine (C-C motif) ligand 17
Homo sapiens	ENSG00000119782	2281	FKBP1B	FK506 binding protein 1B, 12.6 kDa
Homo sapiens	ENSG00000005194	57019	CIAPIN1	cytokine induced apoptosis inhibitor 1
Homo sapiens	ENSG00000123143	5585	PKN1	protein kinase N1
Homo sapiens	ENSG00000170545	57228	SMAGP	small cell adhesion glycoprotein
Homo sapiens	ENSG00000110680	796	CALCA	calcitonin-related polypeptide alpha
Homo sapiens	ENSG00000008300	1951	CELSR3	cadherin, EGF LAG seven-pass G-type receptor 3 (flamingo homolog, Drosophila)
Homo sapiens	ENSG00000160951	5731	PTGER1	prostaglandin E receptor 1 (subtype EP1), 42kDa
Homo sapiens	ENSG00000123159	10755	GIPC1	GIPC PDZ domain containing family, member 1
Homo sapiens	ENSG00000164754	5885	RAD21	RAD21 homolog (S. pombe)
Homo sapiens	ENSG00000115129	9540	TP53I3	tumor protein p53 inducible protein 3
Homo sapiens	ENSG00000160999	10603	SH2B2	SH2B adaptor protein 2
Homo sapiens	ENSG00000205336	9289	GPR56	G protein-coupled receptor 56
Homo sapiens	ENSG00000138795	51176	LEF1	lymphoid enhancer-binding factor 1
Homo sapiens	ENSG00000198399	50618	ITSN2	intersectin 2
Homo sapiens	ENSG00000166689	144100	PLEKHA7	pleckstrin homology domain containing, family A member 7
Homo sapiens	ENSG00000131899	3996	LLGL1	lethal giant larvae homolog 1 (Drosophila)
Homo sapiens	ENSG00000068745	51447	IP6K2	inositol hexakisphosphate kinase 2
Homo sapiens	ENSG00000164761	4982	TNFRSF11B	tumor necrosis factor receptor superfamily, member 11b
Homo sapiens	ENSG00000135503	91	ACVR1B	activin A receptor, type IB
Homo sapiens	ENSG00000114302	5576	PRKAR2A	protein kinase, cAMP-dependent, regulatory, type II, alpha
Homo sapiens	ENSG00000147676	114569	MAL2	mal, T-cell differentiation protein 2 (gene/pseudogene)
Homo sapiens	ENSG00000136960	5168	ENPP2	ectonucleotide pyrophosphatase/phosphodiesterase 2
Homo sapiens	ENSG00000140859	3801	KIFC3	kinesin family member C3
Homo sapiens	ENSG00000139567	102723650,94	ACVRL1	activin A receptor type II-like 1
Homo sapiens	ENSG00000138794	839	CASP6	caspase 6, apoptosis-related cysteine peptidase
Homo sapiens	ENSG00000205403	3426	CFI	complement factor I
Homo sapiens	ENSG00000123358	3164	NR4A1	nuclear receptor subfamily 4, group A, member 1
Homo sapiens	ENSG00000155792	64798	DEPTOR	DEP domain containing MTOR-interacting protein
Homo sapiens	ENSG00000128606	10234	LRRC17	leucine rich repeat containing 17
Homo sapiens	ENSG00000183423	345193	LRIT3	leucine-rich repeat, immunoglobulin-like and transmembrane domains 3
Homo sapiens	ENSG00000105143	6511	SLC1A6	solute carrier family 1 (high affinity aspartate/glutamate transporter), member 6
Homo sapiens	ENSG00000187955	7373	COL14A1	collagen, type XIV, alpha 1
Homo sapiens	ENSG00000138798	1950	EGF	epidermal growth factor
Homo sapiens	ENSG00000105141	23581	CASP14	caspase 14, apoptosis-related cysteine peptidase
Homo sapiens	ENSG00000178035	3615	IMPDH2	IMP (inosine 5'-monophosphate) dehydrogenase 2
Homo sapiens	ENSG00000175426	5122	PCSK1	proprotein convertase subtilisin/kexin type 1
Homo sapiens	ENSG00000129152	4654	MYOD1	myogenic differentiation 1
Homo sapiens	ENSG00000161057	5701	PSMC2	proteasome (prosome, macropain) 26S subunit, ATPase, 2
Homo sapiens	ENSG00000115138	5443	POMC	proopiomelanocortin
Homo sapiens	ENSG00000176124	10,272,380,010,301	DLEU1	deleted in lymphocytic leukemia 1 (non-protein coding)
Homo sapiens	ENSG00000172037	3913	LAMB2	laminin, beta 2 (laminin S)
Homo sapiens	ENSG00000136986	79139	DERL1	derlin 1
Homo sapiens	ENSG00000186047	220107	DLEU7	deleted in lymphocytic leukemia, 7
Homo sapiens	ENSG00000166788	113174	SAAL1	serum amyloid A-like 1
Homo sapiens	ENSG00000189056	5649	RELN	reelin
Homo sapiens	ENSG00000166787	6290	SAA3P	serum amyloid A3 pseudogene
Homo sapiens	ENSG00000072134	10,087,430,922,905	EPN2	epsin 2
Homo sapiens	ENSG00000114316	1,027,244,267,375	USP4	ubiquitin specific peptidase 4 (proto-oncogene)
Homo sapiens	ENSG00000148965	6291	SAA4	serum amyloid A4, constitutive
Homo sapiens	ENSG00000134339	6289	SAA2	serum amyloid A2
Homo sapiens	ENSG00000166484	5598	MAPK7	mitogen-activated protein kinase 7
Homo sapiens	ENSG00000173432	6288	SAA1	serum amyloid A1
Homo sapiens	ENSG00000164307	51752	ERAP1	endoplasmic reticulum aminopeptidase 1
Homo sapiens	ENSG00000067560	387	RHOA	ras homolog family member A
Homo sapiens	ENSG00000005483	55904	MLL5	myeloid/lymphoid or mixed-lineage leukemia 5 (trithorax homolog, Drosophila)
Homo sapiens	ENSG00000166482	4239	MFAP4	microfibrillar-associated protein 4
Homo sapiens	ENSG00000150394	1006	CDH8	cadherin 8, type 2
Homo sapiens	ENSG00000140937	1009	CDH11	cadherin 11, type 2, OB-cadherin (osteoblast)
Homo sapiens	ENSG00000145022	6988	TCTA	T-cell leukemia translocation altered
Homo sapiens	ENSG00000164308	64167	ERAP2	endoplasmic reticulum aminopeptidase 2
Homo sapiens	ENSG00000186526	11283	CYP4F8	cytochrome P450, family 4, subfamily F, polypeptide 8
Homo sapiens	ENSG00000179776	1003	CDH5	cadherin 5, type 2 (vascular endothelium)
Homo sapiens	ENSG00000173402	1605	DAG1	dystroglycan 1 (dystrophin-associated glycoprotein 1)
Homo sapiens	ENSG00000167768	3848	KRT1	keratin 1
Homo sapiens	ENSG00000135250	6733	SRPK2	SRSF protein kinase 2
Homo sapiens	ENSG00000204960		BLACE	B-cell acute lymphoblastic leukemia expressed
Homo sapiens	ENSG00000145349	817	CAMK2D	calcium/calmodulin-dependent protein kinase II delta
Homo sapiens	ENSG00000173531	4485	MST1	macrophage stimulating 1 (hepatocyte growth factor-like)
Homo sapiens	ENSG00000170873	9788	MTSS1	metastasis suppressor 1
Homo sapiens	ENSG00000089505	113540	CMTM1	CKLF-like MARVEL transmembrane domain containing 1
Homo sapiens	ENSG00000174136	285704	RGMB	RGM domain family, member B
Homo sapiens	ENSG00000128536	222256	CDHR3	cadherin-related family member 3
Homo sapiens	ENSG00000179057	283284	IGSF22	immunoglobulin superfamily, member 22
Homo sapiens	ENSG00000105835	10135	NAMPT	nicotinamide phosphoribosyltransferase
Homo sapiens	ENSG00000111057	3875	KRT18	keratin 18
Homo sapiens	ENSG00000167461	4218	RAB8A	RAB8A, member RAS oncogene family
Homo sapiens	ENSG00000105851	5294	PIK3CG	phosphatidylinositol-4,5-bisphosphate 3-kinase, catalytic subunit gamma
Homo sapiens	ENSG00000176020	386724	AMIGO3	adhesion molecule with Ig-like domain 3
Homo sapiens	ENSG00000196684	84941	HSH2D	hematopoietic SH2 domain containing
Homo sapiens	ENSG00000140932	146225	CMTM2	CKLF-like MARVEL transmembrane domain containing 2
Homo sapiens	ENSG00000141977	117286	CIB3	calcium and integrin binding family member 3
Homo sapiens	ENSG00000170255	259249	MRGPRX1	MAS-related GPR, member X1
Homo sapiens	ENSG00000005249	5577	PRKAR2B	protein kinase, cAMP-dependent, regulatory, type II, beta
Homo sapiens	ENSG00000140931	123920	CMTM3	CKLF-like MARVEL transmembrane domain containing 3
Homo sapiens	ENSG00000173334	10221	TRIB1	tribbles homolog 1 (Drosophila)
Homo sapiens	ENSG00000183723	146223	CMTM4	CKLF-like MARVEL transmembrane domain containing 4
Homo sapiens	ENSG00000136997	4609	MYC	v-myc myelocytomatosis viral oncogene homolog (avian)
Homo sapiens	ENSG00000145388	57721	METTL14	methyltransferase like 14
Homo sapiens	ENSG00000187492	389118	CDHR4	cadherin-related family member 4
Homo sapiens	ENSG00000127528	10365	KLF2	Kruppel-like factor 2 (lung)
Homo sapiens	ENSG00000136108	26586	CKAP2	cytoskeleton associated protein 2
Homo sapiens	ENSG00000127527	58513	EPS15L1	epidermal growth factor receptor pathway substrate 15-like 1
Homo sapiens	ENSG00000159593	8883	NAE1	NEDD8 activating enzyme E1 subunit 1
Homo sapiens	ENSG00000183763	10293	TRAIP	TRAF interacting protein
Homo sapiens	ENSG00000075790	55973	BCAP29	B-cell receptor-associated protein 29
Homo sapiens	ENSG00000166589	1014	CDH16	cadherin 16, KSP-cadherin
Homo sapiens	ENSG00000105879	79872	CBLL1	Cbl proto-oncogene, E3 ubiquitin protein ligase-like 1
Homo sapiens	ENSG00000164078	4486	MST1R	macrophage stimulating 1 receptor (c-met-related tyrosine kinase)
Homo sapiens	ENSG00000166592	6236	RRAD	Ras-related associated with diabetes
Homo sapiens	ENSG00000138735	8654	PDE5A	phosphodiesterase 5A, cGMP-specific
Homo sapiens	ENSG00000167780	8435	SOAT2	sterol O-acyltransferase 2
Homo sapiens	ENSG00000091136	3912	LAMB1	laminin, beta 1
Homo sapiens	ENSG00000109854	10553	HTATIP2	HIV-1 Tat interactive protein 2, 30kDa
Homo sapiens	ENSG00000003756	10181	RBM5	RNA binding motif protein 5
Homo sapiens	ENSG00000127533	9002	F2RL3	coagulation factor II (thrombin) receptor-like 3
Homo sapiens	ENSG00000136110	11061	LECT1	leukocyte cell derived chemotaxin 1
Homo sapiens	ENSG00000001617	6405	SEMA3F	sema domain, immunoglobulin domain (Ig), short basic domain, secreted, (semaphorin) 3F
Homo sapiens	ENSG00000091128	22798	LAMB4	laminin, beta 4
Homo sapiens	ENSG00000157884	130106	CIB4	calcium and integrin binding family member 4
Homo sapiens	ENSG00000165973	4745	NELL1	NEL-like 1 (chicken)
Homo sapiens	ENSG00000007171	4843	NOS2	nitric oxide synthase 2, inducible
Homo sapiens	ENSG00000102871	8717	TRADD	TNFRSF1A-associated via death domain
Homo sapiens	ENSG00000136099	5100	PCDH8	protocadherin 8
Homo sapiens	ENSG00000139626	3695	ITGB7	integrin, beta 7
Homo sapiens	ENSG00000050730	79931	TNIP3	TNFAIP3 interacting protein 3
Homo sapiens	ENSG00000091129	4897	NRCAM	neuronal cell adhesion molecule
Homo sapiens	ENSG00000114353	2771	GNAI2	guanine nucleotide binding protein (G protein), alpha inhibiting activity polypeptide 2
Homo sapiens	ENSG00000140939	8996	NOL3	nucleolar protein 3 (apoptosis repressor with CARD domain)
Homo sapiens	ENSG00000102837	10562	OLFM4	olfactomedin 4
Homo sapiens	ENSG00000172819	5916	RARG	retinoic acid receptor, gamma
Homo sapiens	ENSG00000042832	7038	TG	thyroglobulin
Homo sapiens	ENSG00000179044	283849	EXOC3L1	exocyst complex component 3-like 1
Homo sapiens	ENSG00000164111	308	ANXA5	annexin A5
Homo sapiens	ENSG00000151422	2241	FER	fer (fps/fes related) tyrosine kinase
Homo sapiens	ENSG00000183161	2188	FANCF	Fanconi anemia, complementation group F
Homo sapiens	ENSG00000012171	1,024,655,267,869	SEMA3B	sema domain, immunoglobulin domain (Ig), short basic domain, secreted, (semaphorin) 3B
Homo sapiens	ENSG00000087095	51701	NLK	nemo-like kinase
Homo sapiens	ENSG00000148935	2620	GAS2	growth arrest-specific 2
Homo sapiens	ENSG00000135476	9700	ESPL1	extra spindle pole bodies homolog 1 (S. cerevisiae)
Homo sapiens	ENSG00000102890	79767	ELMO3	engulfment and cell motility 3
Homo sapiens	ENSG00000104415	8840	WISP1	WNT1 inducible signaling pathway protein 1
Homo sapiens	ENSG00000118946	27253	PCDH17	protocadherin 17
Homo sapiens	ENSG00000109083	90410	IFT20	intraflagellar transport 20 homolog (Chlamydomonas)
Homo sapiens	ENSG00000109079	7126	TNFAIP1	tumor necrosis factor, alpha-induced protein 1 (endothelial)
Homo sapiens	ENSG00000104419	10397	NDRG1	N-myc downstream regulated 1
Homo sapiens	ENSG00000138686	55212	BBS7	Bardet-Biedl syndrome 7
Homo sapiens	ENSG00000145777	85480	TSLP	thymic stromal lymphopoietin
Homo sapiens	ENSG00000178591	245938	DEFB125	defensin, beta 125
Homo sapiens	ENSG00000173114	54674	LRRN3	leucine rich repeat neuronal 3
Homo sapiens	ENSG00000128512	9732	DOCK4	dedicator of cytokinesis 4
Homo sapiens	ENSG00000125788	81623	DEFB126	defensin, beta 126
Homo sapiens	ENSG00000130303	684	BST2	bone marrow stromal cell antigen 2
Homo sapiens	ENSG00000088782	140850	DEFB127	defensin, beta 127
Homo sapiens	ENSG00000135409	269	AMHR2	anti-Mullerian hormone receptor, type II
Homo sapiens	ENSG00000185982	245939	DEFB128	defensin, beta 128
Homo sapiens	ENSG00000007216	9058	SLC13A2	solute carrier family 13 (sodium-dependent dicarboxylate transporter), member 2
Homo sapiens	ENSG00000125903	140881	DEFB129	defensin, beta 129
Homo sapiens	ENSG00000186458	400830	DEFB132	defensin, beta 132
Homo sapiens	ENSG00000138080	11117	EMILIN1	elastin microfibril interfacer 1
Homo sapiens	ENSG00000148943	55327	LIN7C	lin-7 homolog C (C. elegans)
Homo sapiens	ENSG00000109101	8456	FOXN1	forkhead box N1
Homo sapiens	ENSG00000197991	64881	PCDH20	protocadherin 20
Homo sapiens	ENSG00000006652	3475	IFRD1	interferon-related developmental regulator 1
Homo sapiens	ENSG00000176697	627	BDNF	brain-derived neurotrophic factor
Homo sapiens	ENSG00000134986	9315	NREP	neuronal regeneration related protein homolog (rat)
Homo sapiens	ENSG00000164113	132612	ADAD1	adenosine deaminase domain containing 1 (testis-specific)
Homo sapiens	ENSG00000184226	5101	PCDH9	protocadherin 9
Homo sapiens	ENSG00000109471	3558	IL2	interleukin 2
Homo sapiens	ENSG00000139625	7786	MAP3K12	mitogen-activated protein kinase kinase kinase 12
Homo sapiens	ENSG00000130309	79709	GLT25D1	glycosyltransferase 25 domain containing 1
Homo sapiens	ENSG00000109107	230	ALDOC	aldolase C, fructose-bisphosphate
Homo sapiens	ENSG00000139546	6895	TARBP2	TAR (HIV-1) RNA binding protein 2
Homo sapiens	ENSG00000130477	23025	UNC13A	unc-13 homolog A (C. elegans)
Homo sapiens	ENSG00000138684	59067	IL21	interleukin 21
Homo sapiens	ENSG00000134982	324	APC	adenomatous polyposis coli
Homo sapiens	ENSG00000130479	55201	MAP1S	microtubule-associated protein 1S
Homo sapiens	ENSG00000138685	2247	FGF2	fibroblast growth factor 2 (basic)
Homo sapiens	ENSG00000138028	10669	CGREF1	cell growth regulator with EF-hand domain 1
Homo sapiens	ENSG00000130475	23149	FCHO1	FCH domain only 1
Homo sapiens	ENSG00000131808	2488	FSHB	follicle stimulating hormone, beta polypeptide
Homo sapiens	ENSG00000169398	5747	PTK2	PTK2 protein tyrosine kinase 2
Homo sapiens	ENSG00000101255	57761	TRIB3	tribbles homolog 3 (Drosophila)
Homo sapiens	ENSG00000114737	1154	CISH	cytokine inducible SH2-containing protein
Homo sapiens	ENSG00000132581	6388	SDF2	stromal cell-derived factor 2
Homo sapiens	ENSG00000105639	3718	JAK3	Janus kinase 3
Homo sapiens	ENSG00000125826	10616	RBCK1	RanBP-type and C3HC4-type zinc finger containing 1
Homo sapiens	ENSG00000088538	1795	DOCK3	dedicator of cytokinesis 3
Homo sapiens	ENSG00000196159	79633	FAT4	FAT tumor suppressor homolog 4 (Drosophila)
Homo sapiens	ENSG00000105974	857	CAV1	caveolin 1, caveolae protein, 22kDa
Homo sapiens	ENSG00000109113	10,086,143,783,871	RAB34	RAB34, member RAS oncogene family
Homo sapiens	ENSG00000145041	9730	VPRBP	Vpr (HIV-1) binding protein
Homo sapiens	ENSG00000142731	10733	PLK4	polo-like kinase 4
Homo sapiens	ENSG00000096996	3594	IL12RB1	interleukin 12 receptor, beta 1
Homo sapiens	ENSG00000181790	575	BAI1	brain-specific angiogenesis inhibitor 1
Homo sapiens	ENSG00000105989	7472	WNT2	wingless-type MMTV integration site family member 2
Homo sapiens	ENSG00000198576	23237	ARC	activity-regulated cytoskeleton-associated protein
Homo sapiens	ENSG00000076604	9618	TRAF4	TNF receptor-associated factor 4
Homo sapiens	ENSG00000205777	1,000,085,861,001,320,000,000,000,000,000,000,000,000,000,000,000,000,000,000	GAGE1	G antigen 1
Homo sapiens	ENSG00000164219	5229	PGGT1B	protein geranylgeranyltransferase type I, beta subunit
Homo sapiens	ENSG00000205220	5699	PSMB10	proteasome (prosome, macropain) subunit, beta type, 10
Homo sapiens	ENSG00000001626	1080	CFTR	cystic fibrosis transmembrane conductance regulator (ATP-binding cassette sub-family C, member 7)
Homo sapiens	ENSG00000105647	5296	PIK3R2	phosphoinositide-3-kinase, regulatory subunit 2 (beta)
Homo sapiens	ENSG00000160886	54742	LY6K	lymphocyte antigen 6 complex, locus K
Homo sapiens	ENSG00000126233	57152	SLURP1	secreted LY6/PLAUR domain containing 1
Homo sapiens	ENSG00000123405	4778	NFE2	nuclear factor (erythroid-derived 2), 45kDa
Homo sapiens	ENSG00000105649	5864	RAB3A	RAB3A, member RAS oncogene family
Homo sapiens	ENSG00000132589	2319	FLOT2	flotillin 2
Homo sapiens	ENSG00000167656	8581	LY6D	lymphocyte antigen 6 complex, locus D
Homo sapiens	ENSG00000077684	79960	PHF17	PHD finger protein 17
Homo sapiens	ENSG00000104499	2765	GML	glycosylphosphatidylinositol anchored molecule like
Homo sapiens	ENSG00000161638	3678	ITGA5	integrin, alpha 5 (fibronectin receptor, alpha polypeptide)
Homo sapiens	ENSG00000184937	7490	WT1	Wilms tumor 1
Homo sapiens	ENSG00000138650	57575	PCDH10	protocadherin 10
Homo sapiens	ENSG00000072736	4775	NFATC3	nuclear factor of activated T-cells, cytoplasmic, calcineurin-dependent 3
Homo sapiens	ENSG00000196535	399687	MYO18A	myosin XVIIIA
Homo sapiens	ENSG00000130513	9518	GDF15	growth differentiation factor 15
Homo sapiens	ENSG00000189184	54510	PCDH18	protocadherin 18
Homo sapiens	ENSG00000160932	4061	LY6E	lymphocyte antigen 6 complex, locus E
Homo sapiens	ENSG00000071243	54556	ING3	inhibitor of growth family, member 3
Homo sapiens	ENSG00000092421	57556	SEMA6A	sema domain, transmembrane domain (TM), and cytoplasmic domain, (semaphorin) 6A
Homo sapiens	ENSG00000123360	5153	PDE1B	phosphodiesterase 1B, calmodulin-dependent
Homo sapiens	ENSG00000176956	4062	LY6H	lymphocyte antigen 6 complex, locus H
Homo sapiens	ENSG00000135447	5502	PPP1R1A	protein phosphatase 1, regulatory (inhibitor) subunit 1A
Homo sapiens	ENSG00000163794	7349	UCN	urocortin
Homo sapiens	ENSG00000164087	25886	POC1A	POC1 centriolar protein homolog A (Chlamydomonas)
Homo sapiens	ENSG00000173366		TLR9	TLR9
Homo sapiens	ENSG00000196937	10447	FAM3C	family with sequence similarity 3, member C
Homo sapiens	ENSG00000105701	23770	FKBP8	FK506 binding protein 8, 38kDa
Homo sapiens	ENSG00000145779	25816	TNFAIP8	tumor necrosis factor, alpha-induced protein 8
Homo sapiens	ENSG00000062038	1001	CDH3	cadherin 3, type 1, P-cadherin (placental)
Homo sapiens	ENSG00000081803	93664	CADPS2	Ca++-dependent secretion activator 2
Homo sapiens	ENSG00000006016	9244	CRLF1	cytokine receptor-like factor 1
Homo sapiens	ENSG00000039068	999	CDH1	cadherin 1, type 1, E-cadherin (epithelial)
Homo sapiens	ENSG00000110422	10114	HIPK3	homeodomain interacting protein kinase 3
Homo sapiens	ENSG00000151304	153443	SRFBP1	serum response factor binding protein 1
Homo sapiens	ENSG00000136153	4008	LMO7	LIM domain 7
Homo sapiens	ENSG00000101280	51378	ANGPT4	angiopoietin 4
Homo sapiens	ENSG00000110427	25758	KIAA1549L	KIAA1549-like
Homo sapiens	ENSG00000115234	9784	SNX17	sorting nexin 17
Homo sapiens	ENSG00000135424	3679	ITGA7	integrin, alpha 7
Homo sapiens	ENSG00000085063	966	CD59	CD59 molecule, complement regulatory protein
Homo sapiens	ENSG00000105664	1311	COMP	cartilage oligomeric matrix protein
Homo sapiens	ENSG00000125818	9491	PSMF1	proteasome (prosome, macropain) inhibitor subunit 1 (PI31)
Homo sapiens	ENSG00000179387	255520	ELMOD2	ELMO/CED-12 domain containing 2
Homo sapiens	ENSG00000104522	7264	TSTA3	tissue specific transplantation antigen P35B
Homo sapiens	ENSG00000109424	7350	UCP1	uncoupling protein 1 (mitochondrial, proton carrier)
Homo sapiens	ENSG00000205302	6643	SNX2	sorting nexin 2
Homo sapiens	ENSG00000135441	2647	BLOC1S1	biogenesis of lysosomal organelles complex-1, subunit 1
Homo sapiens	ENSG00000182271	388364	TMIGD1	transmembrane and immunoglobulin domain containing 1
Homo sapiens	ENSG00000010319	56920	SEMA3G	sema domain, immunoglobulin domain (Ig), short basic domain, secreted, (semaphorin) 3G
Homo sapiens	ENSG00000130283	2657	GDF1	growth differentiation factor 1
Homo sapiens	ENSG00000135404	967	CD63	CD63 molecule
Homo sapiens	ENSG00000132612	27183	VPS4A	vacuolar protein sorting 4 homolog A (S. cerevisiae)
Homo sapiens	ENSG00000168938	5480	PPIC	peptidylprolyl isomerase C (cyclophilin C)
Homo sapiens	ENSG00000164136	3600	IL15	interleukin 15
Homo sapiens	ENSG00000106304	6677	SPAM1	sperm adhesion molecule 1 (PH-20 hyaluronidase, zona pellucida binding)
Homo sapiens	ENSG00000010322	11188	NISCH	nischarin
Homo sapiens	ENSG00000135414	10220	GDF11	growth differentiation factor 11
Homo sapiens	ENSG00000180900	23513	SCRIB	scribbled homolog (Drosophila)
Homo sapiens	ENSG00000101298	9751	SNPH	syntaphilin
Homo sapiens	ENSG00000010327	23166	STAB1	stabilin 1
Homo sapiens	ENSG00000176390	51379	CRLF3	cytokine receptor-like factor 3
Homo sapiens	ENSG00000121691	847	CAT	catalase
Homo sapiens	ENSG00000102908	10725	NFAT5	nuclear factor of activated T-cells 5, tonicity-responsive
Homo sapiens	ENSG00000179950	22827	PUF60	poly-U binding splicing factor 60KDa
Homo sapiens	ENSG00000102794	730249	IRG1	immunoresponsive 1 homolog (mouse)
Homo sapiens	ENSG00000185189	102,466,748,340,371	NRBP2	nuclear receptor binding protein 2
Homo sapiens	ENSG00000205755	64109	CRLF2	cytokine receptor-like factor 2
Homo sapiens	ENSG00000181481	84282	RNF135	ring finger protein 135
Homo sapiens	ENSG00000106328	29999	FSCN3	fascin homolog 3, actin-bundling protein, testicular (Strongylocentrotus purpuratus)
Homo sapiens	ENSG00000065357	1606	DGKA	diacylglycerol kinase, alpha 80kDa
Homo sapiens	ENSG00000198223	1,027,254,151,438	CSF2RA	colony stimulating factor 2 receptor, alpha, low-affinity (granulocyte-macrophage)
Homo sapiens	ENSG00000181019	1728	NQO1	NAD(P)H dehydrogenase, quinone 1
Homo sapiens	ENSG00000064545	54929	TMEM161A	transmembrane protein 161A
Homo sapiens	ENSG00000106331	5078	PAX4	paired box 4
Homo sapiens	ENSG00000183090	166752	FREM3	FRAS1 related extracellular matrix 3
Homo sapiens	ENSG00000196712	1,027,253,694,763	NF1	neurofibromin 1
Homo sapiens	ENSG00000197465	2996	GYPE	glycophorin E (MNS blood group)
Homo sapiens	ENSG00000149089	51074	APIP	APAF1 interacting protein
Homo sapiens	ENSG00000088832	1,019,293,682,280	FKBP1A	FK506 binding protein 1A, 12kDa
Homo sapiens	ENSG00000173926	115123	3-Mar	membrane-associated ring finger (C3HC4) 3, E3 ubiquitin protein ligase
Homo sapiens	ENSG00000198373	11060	WWP2	WW domain containing E3 ubiquitin protein ligase 2
Homo sapiens	ENSG00000026508	960	CD44	CD44 molecule (Indian blood group)
Homo sapiens	ENSG00000145794	84466	MEGF10	multiple EGF-like-domains 10
Homo sapiens	ENSG00000174697	3952	LEP	leptin
Homo sapiens	ENSG00000170180	2993	GYPA	glycophorin A (MNS blood group)
Homo sapiens	ENSG00000184162	126382	NR2C2AP	nuclear receptor 2C2-associated protein
Homo sapiens	ENSG00000138002	26160	IFT172	intraflagellar transport 172 homolog (Chlamydomonas)
Homo sapiens	ENSG00000130287	1463	NCAN	neurocan
Homo sapiens	ENSG00000126861	1,019,270,574,974	OMG	oligodendrocyte myelin glycoprotein
Homo sapiens	ENSG00000111540	1,027,236,095,869	RAB5B	RAB5B, member RAS oncogene family
Homo sapiens	ENSG00000187664	404037	HAPLN4	hyaluronan and proteoglycan link protein 4
Homo sapiens	ENSG00000131242	84440	RAB11FIP4	RAB11 family interacting protein 4 (class II)
Homo sapiens	ENSG00000055957	3697	ITIH1	inter-alpha-trypsin inhibitor heavy chain 1
Homo sapiens	ENSG00000185291	3563	IL3RA	interleukin 3 receptor, alpha (low affinity)
Homo sapiens	ENSG00000055955	3700	ITIH4	inter-alpha-trypsin inhibitor heavy chain family, member 4
Homo sapiens	ENSG00000169100	293	SLC25A6	solute carrier family 25 (mitochondrial carrier; adenine nucleotide translocator), member 6
Homo sapiens	ENSG00000110436	6506	SLC1A2	solute carrier family 1 (glial high affinity glutamate transporter), member 2
Homo sapiens	ENSG00000065361	2065	ERBB3	v-erb-b2 erythroblastic leukemia viral oncogene homolog 3 (avian)
Homo sapiens	ENSG00000126858	55288	RHOT1	ras homolog family member T1
Homo sapiens	ENSG00000170365	4086	SMAD1	SMAD family member 1
Homo sapiens	ENSG00000186010	51079	NDUFA13	NADH dehydrogenase (ubiquinone) 1 alpha subcomplex, 13
Homo sapiens	ENSG00000105717	80714	PBX4	pre-B-cell leukemia homeobox 4
Homo sapiens	ENSG00000163932	5580	PRKCD	protein kinase C, delta
Homo sapiens	ENSG00000175104	7189	TRAF6	TNF receptor-associated factor 6, E3 ubiquitin protein ligase
Homo sapiens	ENSG00000166349	5896	RAG1	recombination activating gene 1
Homo sapiens	ENSG00000108671	5717	PSMD11	proteasome (prosome, macropain) 26S subunit, non-ATPase, 11
Homo sapiens	ENSG00000175097	5897	RAG2	recombination activating gene 2
Homo sapiens	ENSG00000176749	8851	CDK5R1	cyclin-dependent kinase 5, regulatory subunit 1 (p35)
Homo sapiens	ENSG00000197976	8227	AKAP17A	A kinase (PRKA) anchor protein 17A
Homo sapiens	ENSG00000151617	1909	EDNRA	endothelin receptor type A
Homo sapiens	ENSG00000166181	8539	API5	apoptosis inhibitor 5
Homo sapiens	ENSG00000181852	10193	RNF41	ring finger protein 41
Homo sapiens	ENSG00000169567	3094	HINT1	histidine triad nucleotide binding protein 1
Homo sapiens	ENSG00000157368	146433	IL34	interleukin 34
Homo sapiens	ENSG00000141316	124912	SPACA3	sperm acrosome associated 3
Homo sapiens	ENSG00000136160	1910	EDNRB	endothelin receptor type B
Homo sapiens	ENSG00000128604	3663	IRF5	interferon regulatory factor 5
Homo sapiens	ENSG00000158985	56990	CDC42SE2	CDC42 small effector 2
Homo sapiens	ENSG00000056736	55540	IL17RB	interleukin 17 receptor B
Homo sapiens	ENSG00000185122	3297	HSF1	heat shock transcription factor 1
Homo sapiens	ENSG00000108691	6347	CCL2	chemokine (C-C motif) ligand 2
Homo sapiens	ENSG00000089012	55423	SIRPG	signal-regulatory protein gamma
Homo sapiens	ENSG00000108688	6354	CCL7	chemokine (C-C motif) ligand 7
Homo sapiens	ENSG00000152192	5457	POU4F1	POU class 4 homeobox 1
Homo sapiens	ENSG00000172156	6356	CCL11	chemokine (C-C motif) ligand 11
Homo sapiens	ENSG00000128602	6608	SMO	smoothened, frizzled family receptor
Homo sapiens	ENSG00000108700	6355	CCL8	chemokine (C-C motif) ligand 8
Homo sapiens	ENSG00000198053	140885	SIRPA	signal-regulatory protein alpha
Homo sapiens	ENSG00000181374	6357	CCL13	chemokine (C-C motif) ligand 13
Homo sapiens	ENSG00000114251	7474	WNT5A	wingless-type MMTV integration site family, member 5A
Homo sapiens	ENSG00000158019	9577	BRE	brain and reproductive organ-expressed (TNFRSF1A modulator)
Homo sapiens	ENSG00000108702	6346	CCL1	chemokine (C-C motif) ligand 1
Homo sapiens	ENSG00000002586	4267	CD99	CD99 molecule
Homo sapiens	ENSG00000052850	60529	ALX4	ALX homeobox 4
Homo sapiens	ENSG00000172687		ZNF738	zinc finger protein 738
Homo sapiens	ENSG00000085117	3732	CD82	CD82 molecule
Homo sapiens	ENSG00000110944	51561	IL23A	interleukin 23, alpha subunit p19
Homo sapiens	ENSG00000170581	6773	STAT2	signal transducer and activator of transcription 2, 113kDa
Homo sapiens	ENSG00000163947	50650	ARHGEF3	Rho guanine nucleotide exchange factor (GEF) 3
Homo sapiens	ENSG00000124343	1,001,325,967,499	XG	Xg blood group
Homo sapiens	ENSG00000160949	4796	TONSL	tonsoku-like, DNA repair protein
Homo sapiens	ENSG00000140835	10164	CHST4	carbohydrate (N-acetylglucosamine 6-O) sulfotransferase 4
Homo sapiens	ENSG00000091732	51530	ZC3HC1	zinc finger, C3HC-type containing 1
Homo sapiens	ENSG00000144730	54756	IL17RD	interleukin 17 receptor D
Homo sapiens	ENSG00000145425	61,898,944	RPS3A	ribosomal protein S3A
Homo sapiens	ENSG00000092871	117584	RFFL	ring finger and FYVE-like domain containing E3 ubiquitin protein ligase
Homo sapiens	ENSG00000164399	3562	IL3	interleukin 3 (colony-stimulating factor, multiple)
Homo sapiens	ENSG00000160973	8928	FOXH1	forkhead box H1
Homo sapiens	ENSG00000166747	164	AP1G1	adaptor-related protein complex 1, gamma 1 subunit
Homo sapiens	ENSG00000121653	9479	MAPK8IP1	mitogen-activated protein kinase 8 interacting protein 1
Homo sapiens	ENSG00000164400	1437	CSF2	colony stimulating factor 2 (granulocyte-macrophage)
Homo sapiens	ENSG00000165905	120071	GYLTL1B	glycosyltransferase-like 1B
Homo sapiens	ENSG00000110955	506	ATP5B	ATP synthase, H+ transporting, mitochondrial F1 complex, beta polypeptide
Homo sapiens	ENSG00000102967	1723	DHODH	dihydroorotate dehydrogenase (quinone)
Homo sapiens	ENSG00000197372	171392	ZNF675	zinc finger protein 675
Homo sapiens	ENSG00000110958	10728	PTGES3	prostaglandin E synthase 3 (cytosolic)
Homo sapiens	ENSG00000149091	8525	DGKZ	diacylglycerol kinase, zeta
Homo sapiens	ENSG00000158623	26958	COPG2	coatomer protein complex, subunit gamma 2
Homo sapiens	ENSG00000166750	162394	SLFN5	schlafen family member 5
Homo sapiens	ENSG00000172716	91607	SLFN11	schlafen family member 11
Homo sapiens	ENSG00000172123	55106	SLFN12	schlafen family member 12
Homo sapiens	ENSG00000146938	57502	NLGN4X	neuroligin 4, X-linked
Homo sapiens	ENSG00000154760	146857	SLFN13	schlafen family member 13
Homo sapiens	ENSG00000205045	100506736	SLFN12L	schlafen family member 12-like
Homo sapiens	ENSG00000166289	79156	PLEKHF1	pleckstrin homology domain containing, family F (with FYVE domain) member 1
Homo sapiens	ENSG00000137462	7097	TLR2	toll-like receptor 2
Homo sapiens	ENSG00000128567	5420	PODXL	podocalyxin-like
Homo sapiens	ENSG00000145423	6423	SFRP2	secreted frizzled-related protein 2
Homo sapiens	ENSG00000105173	898	CCNE1	cyclin E1
Homo sapiens	ENSG00000197410	54798	DCHS2	dachsous 2 (Drosophila)
Homo sapiens	ENSG00000103035	5713	PSMD7	proteasome (prosome, macropain) 26S subunit, non-ATPase, 7
Homo sapiens	ENSG00000131558	60412	EXOC4	exocyst complex component 4
Homo sapiens	ENSG00000163687	1776	DNASE1L3	deoxyribonuclease I-like 3
Homo sapiens	ENSG00000171564	2244	FGB	fibrinogen beta chain
Homo sapiens	ENSG00000180210	2147	F2	coagulation factor II (thrombin)
Homo sapiens	ENSG00000171094	238	ALK	anaplastic lymphoma receptor tyrosine kinase
Homo sapiens	ENSG00000171560	2243	FGA	fibrinogen alpha chain
Homo sapiens	ENSG00000166888	6778	STAT6	signal transducer and activator of transcription 6, interleukin-4 induced
Homo sapiens	ENSG00000125347	3659	IRF1	interferon regulatory factor 1
Homo sapiens	ENSG00000171557	2266	FGG	fibrinogen gamma chain
Homo sapiens	ENSG00000123384	4035	LRP1	low density lipoprotein receptor-related protein 1
Homo sapiens	ENSG00000105185	9141	PDCD5	programmed cell death 5
Homo sapiens	ENSG00000113525	3567	IL5	interleukin 5 (colony-stimulating factor, eosinophil)
Homo sapiens	ENSG00000011201	3730	KAL1	Kallmann syndrome 1 sequence
Homo sapiens	ENSG00000198643	131177	FAM3D	family with sequence similarity 3, member D
Homo sapiens	ENSG00000050820	9564	BCAR1	breast cancer anti-estrogen resistance 1
Homo sapiens	ENSG00000134569	4038	LRP4	low density lipoprotein receptor-related protein 4
Homo sapiens	ENSG00000153774	10428	CFDP1	craniofacial development protein 1
Homo sapiens	ENSG00000125257	10257	ABCC4	ATP-binding cassette, sub-family C (CFTR/MRP), member 4
Homo sapiens	ENSG00000145431	56034	PDGFC	platelet derived growth factor C
Homo sapiens	ENSG00000175189	3626	INHBC	inhibin, beta C
Homo sapiens	ENSG00000130881	4037	LRP3	low density lipoprotein receptor-related protein 3
Homo sapiens	ENSG00000169194	3596	IL13	interleukin 13
Homo sapiens	ENSG00000153266	55079	FEZF2	FEZ family zinc finger 2
Homo sapiens	ENSG00000153879	1054	CEBPG	CCAAT/enhancer binding protein (C/EBP), gamma
Homo sapiens	ENSG00000065457	23536	ADAT1	adenosine deaminase, tRNA-specific 1
Homo sapiens	ENSG00000163618	8618	CADPS	Ca++-dependent secretion activator
Homo sapiens	ENSG00000113520	3565	IL4	interleukin 4
Homo sapiens	ENSG00000134873	9071	CLDN10	claudin 10
Homo sapiens	ENSG00000165912	29763	PACSIN3	protein kinase C and casein kinase substrate in neurons 3
Homo sapiens	ENSG00000175197	1649	DDIT3	DNA-damage-inducible transcript 3
Homo sapiens	ENSG00000152910	85445	CNTNAP4	contactin associated protein-like 4
Homo sapiens	ENSG00000184492	2,003,502,298	FOXD4L1	forkhead box D4-like 1
Homo sapiens	ENSG00000025434	10062	NR1H3	nuclear receptor subfamily 1, group H, member 3
Homo sapiens	ENSG00000105220	2821	GPI	glucose-6-phosphate isomerase
Homo sapiens	ENSG00000126249	84306	PDCD2L	programmed cell death 2-like
Homo sapiens	ENSG00000110514	8567	MADD	MAP-kinase activating death domain
Homo sapiens	ENSG00000157680	9162	DGKI	diacylglycerol kinase, iota
Homo sapiens	ENSG00000171497	5481	PPID	peptidylprolyl isomerase D
Homo sapiens	ENSG00000162959	51072	MEMO1	mediator of cell motility 1
Homo sapiens	ENSG00000163636	9861	PSMD6	proteasome (prosome, macropain) 26S subunit, non-ATPase, 6
Homo sapiens	ENSG00000140876	283927	NUDT7	nudix (nucleoside diphosphate linked moiety X)-type motif 7
Homo sapiens	ENSG00000102580	5611	DNAJC3	DnaJ (Hsp40) homolog, subfamily C, member 3
Homo sapiens	ENSG00000186153	51741	WWOX	WW domain containing oxidoreductase
Homo sapiens	ENSG00000021574	6683	SPAST	spastin
Homo sapiens	ENSG00000134571	4607	MYBPC3	myosin binding protein C, cardiac
Homo sapiens	ENSG00000164129	4889	NPY5R	neuropeptide Y receptor Y5
Homo sapiens	ENSG00000066336	6688	SPI1	spleen focus forming virus (SFFV) proviral integration oncogene spi1
Homo sapiens	ENSG00000151276	9223	MAGI1	membrane associated guanylate kinase, WW and PDZ domain containing 1
Homo sapiens	ENSG00000165916	5702	PSMC3	proteasome (prosome, macropain) 26S subunit, ATPase, 3
Homo sapiens	ENSG00000091106	58484	NLRC4	NLR family, CARD domain containing 4
Homo sapiens	ENSG00000107099	81704	DOCK8	dedicator of cytokinesis 8
Homo sapiens	ENSG00000088881	57593	EBF4	early B-cell factor 4
Homo sapiens	ENSG00000164404	2661	GDF9	growth differentiation factor 9
Homo sapiens	ENSG00000115760	57448	BIRC6	baculoviral IAP repeat containing 6
Homo sapiens	ENSG00000144749	26018	LRIG1	leucine-rich repeats and immunoglobulin-like domains 1
Homo sapiens	ENSG00000089327	53827	FXYD5	FXYD domain containing ion transport regulator 5
Homo sapiens	ENSG00000135446	1019	CDK4	cyclin-dependent kinase 4
Homo sapiens	ENSG00000164406	116842	LEAP2	liver expressed antimicrobial peptide 2
Homo sapiens	ENSG00000197943	5336	PLCG2	phospholipase C, gamma 2 (phosphatidylinositol-specific)
Homo sapiens	ENSG00000064393	28996	HIPK2	homeodomain interacting protein kinase 2
Homo sapiens	ENSG00000172247	114900	C1QTNF4	C1q and tumor necrosis factor related protein 4
Homo sapiens	ENSG00000111012	1594	CYP27B1	cytochrome P450, family 27, subfamily B, polypeptide 1
Homo sapiens	ENSG00000183662	102,724,799,407,738	FAM19A1	family with sequence similarity 19 (chemokine (C-C motif)-like), member A1
Homo sapiens	ENSG00000049323	4052	LTBP1	latent transforming growth factor beta binding protein 1
Homo sapiens	ENSG00000163377	151647	FAM19A4	family with sequence similarity 19 (chemokine (C-C motif)-like), member A4
Homo sapiens	ENSG00000125363	265	AMELX	amelogenin, X-linked
Homo sapiens	ENSG00000088882	56265	CPXM1	carboxypeptidase X (M14 family), member 1
Homo sapiens	ENSG00000059377	6916	TBXAS1	thromboxane A synthase 1 (platelet)
Homo sapiens	ENSG00000037897	4234	METTL1	methyltransferase like 1
Homo sapiens	ENSG00000140945	1012	CDH13	cadherin 13, H-cadherin (heart)
Homo sapiens	ENSG00000105697	57817	HAMP	hepcidin antimicrobial peptide
Homo sapiens	ENSG00000105695	4099	MAG	myelin associated glycoprotein
Homo sapiens	ENSG00000012124	933	CD22	CD22 molecule
Homo sapiens	ENSG00000187098	4286	MITF	microphthalmia-associated transcription factor
Homo sapiens	ENSG00000154447	57630	SH3RF1	SH3 domain containing ring finger 1
Homo sapiens	ENSG00000139263	121227	LRIG3	leucine-rich repeats and immunoglobulin-like domains 3
Homo sapiens	ENSG00000196664	51284	TLR7	toll-like receptor 7
Homo sapiens	ENSG00000198673	338811	FAM19A2	family with sequence similarity 19 (chemokine (C-C motif)-like), member A2
Homo sapiens	ENSG00000101916	51311	TLR8	toll-like receptor 8
Homo sapiens	ENSG00000171055	9637	FEZ2	fasciculation and elongation protein zeta 2 (zygin II)
Homo sapiens	ENSG00000157764	673	BRAF	v-raf murine sarcoma viral oncogene homolog B1
Homo sapiens	ENSG00000114861	27086	FOXP1	forkhead box P1
Homo sapiens	ENSG00000081059	1,027,242,036,932	TCF7	transcription factor 7 (T-cell specific, HMG-box)
Homo sapiens	ENSG00000006530	55750	AGK	acylglycerol kinase
Homo sapiens	ENSG00000140955	161931	ADAD2	adenosine deaminase domain containing 2
Homo sapiens	ENSG00000166148	552	AVPR1A	arginine vasopressin receptor 1A
Homo sapiens	ENSG00000107937	23560	GTPBP4	GTP binding protein 4
Homo sapiens	ENSG00000164104	3148	HMGB2	high mobility group box 2
Homo sapiens	ENSG00000198759	25975	EGFL6	EGF-like-domain, multiple 6
Homo sapiens	ENSG00000103187	23406	COTL1	coactosin-like 1 (Dictyostelium)
Homo sapiens	ENSG00000113575	5515	PPP2CA	protein phosphatase 2, catalytic subunit, alpha isozyme
Homo sapiens	ENSG00000163421	60675	PROK2	prokineticin 2
Homo sapiens	ENSG00000147852	7436	VLDLR	very low density lipoprotein receptor
Homo sapiens	ENSG00000163602	23429	RYBP	RING1 and YY1 binding protein
Homo sapiens	ENSG00000164107	9464	HAND2	heart and neural crest derivatives expressed 2
Homo sapiens	ENSG00000119048	7320	UBE2B	ubiquitin-conjugating enzyme E2B
Homo sapiens	ENSG00000055332	5610	EIF2AK2	eukaryotic translation initiation factor 2-alpha kinase 2
Homo sapiens	ENSG00000164120	3248	HPGD	hydroxyprostaglandin dehydrogenase 15-(NAD)
Homo sapiens	ENSG00000011590	27033	ZBTB32	zinc finger and BTB domain containing 32
Homo sapiens	ENSG00000183735	29110	TBK1	TANK-binding kinase 1
Homo sapiens	ENSG00000164615	819	CAMLG	calcium modulating ligand
Homo sapiens	ENSG00000113805	5067	CNTN3	contactin 3 (plasmacytoma associated)
Homo sapiens	ENSG00000165125	55503	TRPV6	transient receptor potential cation channel, subfamily V, member 6
Homo sapiens	ENSG00000205155	55851	PSENEN	presenilin enhancer 2 homolog (C. elegans)
Homo sapiens	ENSG00000174106	23592	LEMD3	LEM domain containing 3
Homo sapiens	ENSG00000140968	3394	IRF8	interferon regulatory factor 8
Homo sapiens	ENSG00000150628	132851	SPATA4	spermatogenesis associated 4
Homo sapiens	ENSG00000185736	105	ADARB2	adenosine deaminase, RNA-specific, B2
Homo sapiens	ENSG00000101405	5020	OXT	oxytocin/neurophysin I prepropeptide
Homo sapiens	ENSG00000185008	6092	ROBO2	roundabout, axon guidance receptor, homolog 2 (Drosophila)
Homo sapiens	ENSG00000197993	3792	KEL	Kell blood group, metallo-endopeptidase
Homo sapiens	ENSG00000069011	5307	PITX1	paired-like homeodomain 1
Homo sapiens	ENSG00000101200	551	AVP	arginine vasopressin
Homo sapiens	ENSG00000080298	5991	RFX3	regulatory factor X, 3 (influences HLA class II expression)
Homo sapiens	ENSG00000150630	7424	VEGFC	vascular endothelial growth factor C
Homo sapiens	ENSG00000176692	2303	FOXC2	forkhead box C2 (MFH-1, mesenchyme forkhead 1)
Homo sapiens	ENSG00000169855	6091	ROBO1	roundabout, axon guidance receptor, homolog 1 (Drosophila)
Homo sapiens	ENSG00000161270	4868	NPHS1	nephrosis 1, congenital, Finnish type (nephrin)
Homo sapiens	ENSG00000115825	23683	PRKD3	protein kinase D3
Homo sapiens	ENSG00000109674	55247	NEIL3	nei endonuclease VIII-like 3 (E. coli)
Homo sapiens	ENSG00000088387	23348	DOCK9	dedicator of cytokinesis 9
Homo sapiens	ENSG00000090376	11213	IRAK3	interleukin-1 receptor-associated kinase 3
Homo sapiens	ENSG00000067057	5214	PFKP	phosphofructokinase, platelet
Homo sapiens	ENSG00000125686	5469	MED1	mediator complex subunit 1
Homo sapiens	ENSG00000175161	253559	CADM2	cell adhesion molecule 2
Homo sapiens	ENSG00000145824	9547	CXCL14	chemokine (C-X-C motif) ligand 14
Homo sapiens	ENSG00000181544	2187	FANCB	Fanconi anemia, complementation group B
Homo sapiens	ENSG00000145839	3578	IL9	interleukin 9
Homo sapiens	ENSG00000126259	84063	KIRREL2	kin of IRRE like 2 (Drosophila)
Homo sapiens	ENSG00000145826	3950	LECT2	leukocyte cell-derived chemotaxin 2
Homo sapiens	ENSG00000120708	7045	TGFBI	transforming growth factor, beta-induced, 68kDa
Homo sapiens	ENSG00000106144	835	CASP2	caspase 2, apoptosis-related cysteine peptidase
Homo sapiens	ENSG00000127334	8445	DYRK2	dual-specificity tyrosine-(Y)-phosphorylation regulated kinase 2
Homo sapiens	ENSG00000179021	285237	C3orf38	chromosome 3 open reading frame 38
Homo sapiens	ENSG00000105290	333	APLP1	amyloid beta (A4) precursor-like protein 1
Homo sapiens	ENSG00000113658	4090	SMAD5	SMAD family member 5
Homo sapiens	ENSG00000111537	3458	IFNG	interferon, gamma
Homo sapiens	ENSG00000044524	2042	EPHA3	EPH receptor A3
Homo sapiens	ENSG00000177300	53842	CLDN22	claudin 22
Homo sapiens	ENSG00000167604	84807	NFKBID	nuclear factor of kappa light polypeptide gene enhancer in B-cells inhibitor, delta
Homo sapiens	ENSG00000106688	6505	SLC1A1	solute carrier family 1 (neuronal/epithelial high affinity glutamate transporter, system Xag), member 1
Homo sapiens	ENSG00000111536	55801	IL26	interleukin 26
Homo sapiens	ENSG00000168556	3622	ING2	inhibitor of growth family, member 2
Homo sapiens	ENSG00000011600	7305	TYROBP	TYRO protein tyrosine kinase binding protein
Homo sapiens	ENSG00000127318	50616	IL22	interleukin 22
Homo sapiens	ENSG00000141736	2064	ERBB2	v-erb-b2 erythroblastic leukemia viral oncogene homolog 2, neuro/glioblastoma derived oncogene homolog (avian)
Homo sapiens	ENSG00000126243	79414	LRFN3	leucine rich repeat and fibronectin type III domain containing 3
Homo sapiens	ENSG00000152377	6695	SPOCK1	sparc/osteonectin, cwcv and kazal-like domains proteoglycan (testican) 1
Homo sapiens	ENSG00000165197	2277	FIGF	c-fos induced growth factor (vascular endothelial growth factor D)
Homo sapiens	ENSG00000159840	7791	ZYX	zyxin
Homo sapiens	ENSG00000169508	1880	GPR183	G protein-coupled receptor 183
Homo sapiens	ENSG00000124391	27189	IL17C	interleukin 17C
Homo sapiens	ENSG00000168310	3660	IRF2	interferon regulatory factor 2
Homo sapiens	ENSG00000051523	1535	CYBA	cytochrome b-245, alpha polypeptide
Homo sapiens	ENSG00000164305	836	CASP3	caspase 3, apoptosis-related cysteine peptidase
Homo sapiens	ENSG00000061492	7478	WNT8A	wingless-type MMTV integration site family, member 8A
Homo sapiens	ENSG00000156575	10394	PRG3	proteoglycan 3
Homo sapiens	ENSG00000112981	8382	NME5	NME/NM23 family member 5
Homo sapiens	ENSG00000130234	59272	ACE2	angiotensin I converting enzyme (peptidyl-dipeptidase A) 2
Homo sapiens	ENSG00000186652	5553	PRG2	proteoglycan 2, bone marrow (natural killer cell activator, eosinophil granule major basic protein)
Homo sapiens	ENSG00000167914	284110	GSDMA	gasdermin A
Homo sapiens	ENSG00000067082	1316	KLF6	Kruppel-like factor 6
Homo sapiens	ENSG00000174469	26047	CNTNAP2	contactin associated protein-like 2
Homo sapiens	ENSG00000108344	1,027,241,035,709	PSMD3	proteasome (prosome, macropain) 26S subunit, non-ATPase, 3
Homo sapiens	ENSG00000149131	710	SERPING1	serpin peptidase inhibitor, clade G (C1 inhibitor), member 1
Homo sapiens	ENSG00000108342	1440	CSF3	colony stimulating factor 3 (granulocyte)
Homo sapiens	ENSG00000055130	8454	CUL1	cullin 1
Homo sapiens	ENSG00000129993	863	CBFA2T3	core-binding factor, runt domain, alpha subunit 2; translocated to, 3
Homo sapiens	ENSG00000182287	8905	AP1S2	adaptor-related protein complex 1, sigma 2 subunit
Homo sapiens	ENSG00000096968	3717	JAK2	Janus kinase 2
Homo sapiens	ENSG00000057019	131566	DCBLD2	discoidin, CUB and LCCL domain containing 2
Homo sapiens	ENSG00000126351	7067	THRA	thyroid hormone receptor, alpha
Homo sapiens	ENSG00000198561	1500	CTNND1	catenin (cadherin-associated protein), delta 1
Homo sapiens	ENSG00000144810	1295	COL8A1	collagen, type VIII, alpha 1
Homo sapiens	ENSG00000176715	197322	ACSF3	acyl-CoA synthetase family member 3
Homo sapiens	ENSG00000120738	1958	EGR1	early growth response 1
Homo sapiens	ENSG00000129910	1013	CDH15	cadherin 15, type 1, M-cadherin (myotubule)
Homo sapiens	ENSG00000113013	3313	HSPA9	heat shock 70kDa protein 9 (mortalin)
Homo sapiens	ENSG00000115904	6654	SOS1	son of sevenless homolog 1 (Drosophila)
Homo sapiens	ENSG00000164342	7098	TLR3	toll-like receptor 3
Homo sapiens	ENSG00000151632	1646	AKR1C2	aldo-keto reductase family 1, member C2 (dihydrodiol dehydrogenase 2; bile acid binding protein; 3-alpha hydroxysteroid dehydrogenase, type III)
Homo sapiens	ENSG00000044115	1495	CTNNA1	catenin (cadherin-associated protein), alpha 1, 102kDa
Homo sapiens	ENSG00000206535	348801	LNP1	leukemia NUP98 fusion partner 1
Homo sapiens	ENSG00000011566	8491	MAP4K3	mitogen-activated protein kinase kinase kinase kinase 3
Homo sapiens	ENSG00000131759	5914	RARA	retinoic acid receptor, alpha
Homo sapiens	ENSG00000120217	29126	CD274	CD274 molecule
Homo sapiens	ENSG00000131747	7153	TOP2A	topoisomerase (DNA) II alpha 170kDa
Homo sapiens	ENSG00000197646	80380	PDCD1LG2	programmed cell death 1 ligand 2
Homo sapiens	ENSG00000197558	23145	SSPO	SCO-spondin homolog (Bos taurus)
Homo sapiens	ENSG00000088827	6614	SIGLEC1	sialic acid binding Ig-like lectin 1, sialoadhesin
Homo sapiens	ENSG00000131746	10,272,338,684,951	TNS4	tensin 4
Homo sapiens	ENSG00000110031	9404	LPXN	leupaxin
Homo sapiens	ENSG00000083857	2195	FAT1	FAT tumor suppressor homolog 1 (Drosophila)
Homo sapiens	ENSG00000170476	51237	MZB1	marginal zone B and B1 cell-specific protein
Homo sapiens	ENSG00000126353	1236	CCR7	chemokine (C-C motif) receptor 7
Homo sapiens	ENSG00000184584	340061	TMEM173	transmembrane protein 173
Homo sapiens	ENSG00000196139	8644	AKR1C3	aldo-keto reductase family 1, member C3 (3-alpha hydroxysteroid dehydrogenase, type II)
Homo sapiens	ENSG00000166840	10,028,741,392,292	GLYATL1	glycine-N-acyltransferase-like 1
Homo sapiens	ENSG00000198542	9358	ITGBL1	integrin, beta-like 1 (with EGF-like repeat domains)
Homo sapiens	ENSG00000196329	10,052,794,955,340	GIMAP5	GTPase, IMAP family member 5
Homo sapiens	ENSG00000173451	83591	THAP2	THAP domain containing, apoptosis associated protein 2
Homo sapiens	ENSG00000197629	219972	MPEG1	macrophage expressed 1
Homo sapiens	ENSG00000187741	2175	FANCA	Fanconi anemia, complementation group A
Homo sapiens	ENSG00000144802	64332	NFKBIZ	nuclear factor of kappa light polypeptide gene enhancer in B-cells inhibitor, zeta
Homo sapiens	ENSG00000011332	8193	DPF1	D4, zinc and double PHD fingers family 1
Homo sapiens	ENSG00000171431	54474	KRT20	keratin 20
Homo sapiens	ENSG00000137033	90865	IL33	interleukin 33
Homo sapiens	ENSG00000170017	214	ALCAM	activated leukocyte cell adhesion molecule
Homo sapiens	ENSG00000114423	868	CBLB	Cbl proto-oncogene, E3 ubiquitin protein ligase B
Homo sapiens	ENSG00000166889	219988	PATL1	protein associated with topoisomerase II homolog 1 (yeast)
Homo sapiens	ENSG00000166900	6809	STX3	syntaxin 3
Homo sapiens	ENSG00000164867	4846	NOS3	nitric oxide synthase 3 (endothelial cell)
Homo sapiens	ENSG00000099341	5714	PSMD8	proteasome (prosome, macropain) 26S subunit, non-ATPase, 8
Homo sapiens	ENSG00000196776	961	CD47	CD47 molecule
Homo sapiens	ENSG00000102104	6247	RS1	retinoschisin 1
Homo sapiens	ENSG00000178473	114131	UCN3	urocortin 3
Homo sapiens	ENSG00000114446	55081	IFT57	intraflagellar transport 57 homolog (Chlamydomonas)
Homo sapiens	ENSG00000171777	115727	RASGRP4	RAS guanyl releasing protein 4
Homo sapiens	ENSG00000139289	22822	PHLDA1	pleckstrin homology-like domain, family A, member 1
Homo sapiens	ENSG00000149534	2206	MS4A2	membrane-spanning 4-domains, subfamily A, member 2
Homo sapiens	ENSG00000173848	10276	NET1	neuroepithelial cell transforming 1
Homo sapiens	ENSG00000164885	1020	CDK5	cyclin-dependent kinase 5
Homo sapiens	ENSG00000164896	10922	FASTK	Fas-activated serine/threonine kinase
Homo sapiens	ENSG00000134897	54841	BIVM	basic, immunoglobulin-like variable motif containing
Homo sapiens	ENSG00000088888	57506	MAVS	mitochondrial antiviral signaling protein
Homo sapiens	ENSG00000156738	931	MS4A1	membrane-spanning 4-domains, subfamily A, member 1
Homo sapiens	ENSG00000163519	50852	TRAT1	T cell receptor associated transmembrane adaptor 1
Homo sapiens	ENSG00000170458	929	CD14	CD14 molecule
Homo sapiens	ENSG00000134899	2073	ERCC5	excision repair cross-complementing rodent repair deficiency, complementation group 5
Homo sapiens	ENSG00000113141	3550	IK	IK cytokine, down-regulator of HLA II
Homo sapiens	ENSG00000104814	11184	MAP4K1	mitogen-activated protein kinase kinase kinase kinase 1
Homo sapiens	ENSG00000067715	6857	SYT1	synaptotagmin I
Homo sapiens	ENSG00000177707	25945	PVRL3	poliovirus receptor-related 3
Homo sapiens	ENSG00000177425	5074	PAWR	PRKC, apoptosis, WT1, regulator
Homo sapiens	ENSG00000183134	11251	PTGDR2	prostaglandin D2 receptor 2
Homo sapiens	ENSG00000130402	81	ACTN4	actinin, alpha 4
Homo sapiens	ENSG00000153283	10225	CD96	CD96 molecule
Homo sapiens	ENSG00000125255	6555	SLC10A2	solute carrier family 10 (sodium/bile acid cotransporter family), member 2
Homo sapiens	ENSG00000204970	56147	PCDHA1	protocadherin alpha 1
Homo sapiens	ENSG00000204969	56146	PCDHA2	protocadherin alpha 2
Homo sapiens	ENSG00000178934	3,963,653,499	LGALS7B	lectin, galactoside-binding, soluble, 7B
Homo sapiens	ENSG00000013374	51667	NUB1	negative regulator of ubiquitin-like proteins 1
Homo sapiens	ENSG00000171747	3960	LGALS4	lectin, galactoside-binding, soluble, 4
Homo sapiens	ENSG00000204967	56144	PCDHA4	protocadherin alpha 4
Homo sapiens	ENSG00000125266	1948	EFNB2	ephrin-B2
Homo sapiens	ENSG00000204965	56143	PCDHA5	protocadherin alpha 5
Homo sapiens	ENSG00000139304	374462	PTPRQ	protein tyrosine phosphatase, receptor type, Q
Homo sapiens	ENSG00000013725	923	CD6	CD6 molecule
Homo sapiens	ENSG00000204963	56141	PCDHA7	protocadherin alpha 7
Homo sapiens	ENSG00000111052	8825	LIN7A	lin-7 homolog A (C. elegans)
Homo sapiens	ENSG00000204962	56140	PCDHA8	protocadherin alpha 8
Homo sapiens	ENSG00000106617	51422	PRKAG2	protein kinase, AMP-activated, gamma 2 non-catalytic subunit
Homo sapiens	ENSG00000204961	9752	PCDHA9	protocadherin alpha 9
Homo sapiens	ENSG00000081842	56142	PCDHA6	protocadherin alpha 6
Homo sapiens	ENSG00000110448	921	CD5	CD5 molecule
Homo sapiens	ENSG00000174500	257144	GCSAM	germinal center-associated, signaling and motility
Homo sapiens	ENSG00000174405	3981	LIG4	ligase IV, DNA, ATP-dependent
Homo sapiens	ENSG00000055609	58508	MLL3	myeloid/lymphoid or mixed-lineage leukemia 3
Homo sapiens	ENSG00000173801	3728	JUP	junction plakoglobin
Homo sapiens	ENSG00000104825	4793	NFKBIB	nuclear factor of kappa light polypeptide gene enhancer in B-cells inhibitor, beta
Homo sapiens	ENSG00000091972	4345	CD200	CD200 molecule
Homo sapiens	ENSG00000171867	5621	PRNP	prion protein
Homo sapiens	ENSG00000171815	29930	PCDHB1	protocadherin beta 1
Homo sapiens	ENSG00000102524	10673	TNFSF13B	tumor necrosis factor (ligand) superfamily, member 13b
Homo sapiens	ENSG00000141756	60681	FKBP10	FK506 binding protein 10, 65 kDa
Homo sapiens	ENSG00000186265	151888	BTLA	B and T lymphocyte associated
Homo sapiens	ENSG00000112852	56133	PCDHB2	protocadherin beta 2
Homo sapiens	ENSG00000113205	56132	PCDHB3	protocadherin beta 3
Homo sapiens	ENSG00000144848	64422	ATG3	autophagy related 3
Homo sapiens	ENSG00000081818	56131	PCDHB4	protocadherin beta 4
Homo sapiens	ENSG00000113209	26167	PCDHB5	protocadherin beta 5
Homo sapiens	ENSG00000147010	30011	SH3KBP1	SH3-domain kinase binding protein 1
Homo sapiens	ENSG00000113211	56130	PCDHB6	protocadherin beta 6
Homo sapiens	ENSG00000113212	56129	PCDHB7	protocadherin beta 7
Homo sapiens	ENSG00000206531	344807	CD200R1L	CD200 receptor 1-like
Homo sapiens	ENSG00000163606	131450	CD200R1	CD200 receptor 1
Homo sapiens	ENSG00000120322	56128	PCDHB8	protocadherin beta 8
Homo sapiens	ENSG00000196584	1,027,244,987,516	XRCC2	X-ray repair complementing defective repair in Chinese hamster cells 2
Homo sapiens	ENSG00000179751	342898	SYCN	syncollin
Homo sapiens	ENSG00000120324	56126	PCDHB10	protocadherin beta 10
Homo sapiens	ENSG00000197110	282617	IL28B	interleukin 28B (interferon, lambda 3)
Homo sapiens	ENSG00000183709	282616	IL28A	interleukin 28A (interferon, lambda 2)
Homo sapiens	ENSG00000197479	56125	PCDHB11	protocadherin beta 11
Homo sapiens	ENSG00000182393	282618	IL29	interleukin 29 (interferon, lambda 1)
Homo sapiens	ENSG00000120328	56124	PCDHB12	protocadherin beta 12
Homo sapiens	ENSG00000171132	5581	PRKCE	protein kinase C, epsilon
Homo sapiens	ENSG00000187372	56123	PCDHB13	protocadherin beta 13
Homo sapiens	ENSG00000144857	91653	BOC	Boc homolog (mouse)
Homo sapiens	ENSG00000185950	8660	IRS2	insulin receptor substrate 2
Homo sapiens	ENSG00000120327	56122	PCDHB14	protocadherin beta 14
Homo sapiens	ENSG00000011347	9066	SYT7	synaptotagmin VII
Homo sapiens	ENSG00000146001	54660	PCDHB18	protocadherin beta 18 pseudogene
Homo sapiens	ENSG00000187498	1282	COL4A1	collagen, type IV, alpha 1
Homo sapiens	ENSG00000113248	56121	PCDHB15	protocadherin beta 15
Homo sapiens	ENSG00000108773	2648	KAT2A	K(lysine) acetyltransferase 2A
Homo sapiens	ENSG00000128016	7538	ZFP36	zinc finger protein 36, C3H type, homolog (mouse)
Homo sapiens	ENSG00000090924	64857	PLEKHG2	pleckstrin homology domain containing, family G (with RhoGef domain) member 2
Homo sapiens	ENSG00000204956	56114	PCDHGA1	protocadherin gamma subfamily A, 1
Homo sapiens	ENSG00000108774	5878	RAB5C	RAB5C, member RAS oncogene family
Homo sapiens	ENSG00000134470	3601	IL15RA	interleukin 15 receptor, alpha
Homo sapiens	ENSG00000049130	4254	KITLG	KIT ligand
Homo sapiens	ENSG00000081853	56113	PCDHGA2	protocadherin gamma subfamily A, 2
Homo sapiens	ENSG00000164690	6469	SHH	sonic hedgehog
Homo sapiens	ENSG00000161610	3060	HCRT	hypocretin (orexin) neuropeptide precursor
Homo sapiens	ENSG00000139318	1848	DUSP6	dual specificity phosphatase 6
Homo sapiens	ENSG00000173757	1,027,233,866,777	STAT5B	signal transducer and activator of transcription 5B
Homo sapiens	ENSG00000105197	10,272,362,092,609	TIMM50	translocase of inner mitochondrial membrane 50 homolog (S. cerevisiae)
Homo sapiens	ENSG00000134460	3559	IL2RA	interleukin 2 receptor, alpha
Homo sapiens	ENSG00000139323	282809	POC1B	POC1 centriolar protein homolog B (Chlamydomonas)
Homo sapiens	ENSG00000126561	6776	STAT5A	signal transducer and activator of transcription 5A
Homo sapiens	ENSG00000171150	9655	SOCS5	suppressor of cytokine signaling 5
Homo sapiens	ENSG00000151577	1814	DRD3	dopamine receptor D3
Homo sapiens	ENSG00000176396	163126	EID2	EP300 interacting inhibitor of differentiation 2
Homo sapiens	ENSG00000168610	6774	STAT3	signal transducer and activator of transcription 3 (acute-phase response factor)
Homo sapiens	ENSG00000171720	8841	HDAC3	histone deacetylase 3
Homo sapiens	ENSG00000009335	9690	UBE3C	ubiquitin protein ligase E3C
Homo sapiens	ENSG00000197948	89848	FCHSD1	FCH and double SH3 domains 1
Homo sapiens	ENSG00000149503	3619	INCENP	inner centromere protein antigens 135/155kDa
Homo sapiens	ENSG00000177189	1,027,243,816,197	RPS6KA3	ribosomal protein S6 kinase, 90kDa, polypeptide 3
Homo sapiens	ENSG00000147869	9350	CER1	cerberus 1, cysteine knot superfamily, homolog (Xenopus laevis)
Homo sapiens	ENSG00000119888	4072	EPCAM	epithelial cell adhesion molecule
Homo sapiens	ENSG00000105993	10,049,102,724,007	DNAJB6	DnaJ (Hsp40) homolog, subfamily B, member 6
Homo sapiens	ENSG00000181847	201633	TIGIT	T cell immunoreceptor with Ig and ITIM domains
Homo sapiens	ENSG00000164946	158326	FREM1	FRAS1 related extracellular matrix 1
Homo sapiens	ENSG00000011465	1634	DCN	decorin
Homo sapiens	ENSG00000095002	4436	MSH2	mutS homolog 2, colon cancer, nonpolyposis type 1 (E. coli)
Homo sapiens	ENSG00000156453	5097	PCDH1	protocadherin 1
Homo sapiens	ENSG00000172020	2596	GAP43	growth associated protein 43
Homo sapiens	ENSG00000149021	7356	SCGB1A1	secretoglobin, family 1A, member 1 (uteroglobin)
Homo sapiens	ENSG00000185565	4045	LSAMP	limbic system-associated membrane protein
Homo sapiens	ENSG00000133639	694	BTG1	B-cell translocation gene 1, anti-proliferative
Homo sapiens	ENSG00000013275	5704	PSMC4	proteasome (prosome, macropain) 26S subunit, ATPase, 4
Homo sapiens	ENSG00000144847	152404	IGSF11	immunoglobulin superfamily, member 11
Homo sapiens	ENSG00000116062	2956	MSH6	mutS homolog 6 (E. coli)
Homo sapiens	ENSG00000205057	574016	CLLU1OS	chronic lymphocytic leukemia up-regulated 1 opposite strand
Homo sapiens	ENSG00000113555	51294	PCDH12	protocadherin 12
Homo sapiens	ENSG00000205056	100507616	CLLU1	chronic lymphocytic leukemia up-regulated 1
Homo sapiens	ENSG00000102606	8874	ARHGEF7	Rho guanine nucleotide exchange factor (GEF) 7
Homo sapiens	ENSG00000131507	80762	NDFIP1	Nedd4 family interacting protein 1
Homo sapiens	ENSG00000130758	4294	MAP3K10	mitogen-activated protein kinase kinase kinase 10
Homo sapiens	ENSG00000177889	3,898,987,334	UBE2N	ubiquitin-conjugating enzyme E2N
Homo sapiens	ENSG00000113578	2246	FGF1	fibroblast growth factor 1 (acidic)
Homo sapiens	ENSG00000105221	208	AKT2	v-akt murine thymoma viral oncogene homolog 2
Homo sapiens	ENSG00000121594	941	CD80	CD80 molecule
Homo sapiens	ENSG00000120833	8835	SOCS2	suppressor of cytokine signaling 2
Homo sapiens	ENSG00000065675	5588	PRKCQ	protein kinase C, theta
Homo sapiens	ENSG00000149489	6094	ROM1	retinal outer segment membrane protein 1
Homo sapiens	ENSG00000169372	8738	CRADD	CASP2 and RIPK1 domain containing adaptor with death domain
Homo sapiens	ENSG00000136040	10154	PLXNC1	plexin C1
Homo sapiens	ENSG00000184451	2826	CCR10	chemokine (C-C motif) receptor 10
Homo sapiens	ENSG00000108797	8506	CNTNAP1	contactin associated protein 1
Homo sapiens	ENSG00000179915	9378	NRXN1	neurexin 1
Homo sapiens	ENSG00000162191	51035	UBXN1	UBX domain protein 1
Homo sapiens	ENSG00000131477	10266	RAMP2	receptor (G protein-coupled) activity modifying protein 2
Homo sapiens	ENSG00000082701	2932	GSK3B	glycogen synthase kinase 3 beta
Homo sapiens	ENSG00000126562	10,272,430,465,266	WNK4	WNK lysine deficient protein kinase 4
Homo sapiens	ENSG00000158497	57824	HMHB1	histocompatibility (minor) HB-1
Homo sapiens	ENSG00000126581	1,027,255,138,678	BECN1	beclin 1, autophagy related
Homo sapiens	ENSG00000163430	11167	FSTL1	follistatin-like 1
Homo sapiens	ENSG00000068878	23198	PSME4	proteasome (prosome, macropain) activator subunit 4
Homo sapiens	ENSG00000168002	5436	POLR2G	polymerase (RNA) II (DNA directed) polypeptide G
Homo sapiens	ENSG00000131467	10197	PSME3	proteasome (prosome, macropain) activator subunit 3 (PA28 gamma; Ki)
Homo sapiens	ENSG00000090006	1,027,245,768,425	LTBP4	latent transforming growth factor beta binding protein 4
Homo sapiens	ENSG00000131471	8639	AOC3	amine oxidase, copper containing 3 (vascular adhesion protein 1)
Homo sapiens	ENSG00000145087	9515	STXBP5L	syntaxin binding protein 5-like
Homo sapiens	ENSG00000107295	6456	SH3GL2	SH3-domain GRB2-like 2
Homo sapiens	ENSG00000126217	23263	MCF2L	MCF.2 cell line derived transforming sequence-like
Homo sapiens	ENSG00000105245	9253	NUMBL	numb homolog (Drosophila)-like
Homo sapiens	ENSG00000091010	5459	POU4F3	POU class 4 homeobox 3
Homo sapiens	ENSG00000068079	3430	IFI35	interferon-induced protein 35
Homo sapiens	ENSG00000156475	5521	PPP2R2B	protein phosphatase 2, regulatory subunit B, beta
Homo sapiens	ENSG00000115310	57142	RTN4	reticulon 4
Homo sapiens	ENSG00000012048	672	BRCA1	breast cancer 1, early onset
Homo sapiens	ENSG00000057593	2155	F7	coagulation factor VII (serum prothrombin conversion accelerator)
Homo sapiens	ENSG00000168539	1128	CHRM1	cholinergic receptor, muscarinic 1
Homo sapiens	ENSG00000145088	55840	EAF2	ELL associated factor 2
Homo sapiens	ENSG00000176049	9832	JAKMIP2	janus kinase and microtubule interacting protein 2
Homo sapiens	ENSG00000163406	6565	SLC15A2	solute carrier family 15 (H+/peptide transporter), member 2
Homo sapiens	ENSG00000101311	55612	FERMT1	fermitin family member 1
Homo sapiens	ENSG00000145103	286676	ILDR1	immunoglobulin-like domain containing receptor 1
Homo sapiens	ENSG00000125845	650	BMP2	bone morphogenetic protein 2
Homo sapiens	ENSG00000114013	942	CD86	CD86 molecule
Homo sapiens	ENSG00000133710	11005	SPINK5	serine peptidase inhibitor, Kazal type 5
Homo sapiens	ENSG00000155876	10670	RRAGA	Ras-related GTP binding A
Homo sapiens	ENSG00000166130	121457	IKBIP	IKBKB interacting protein
Homo sapiens	ENSG00000120868	317	APAF1	apoptotic peptidase activating factor 1
Homo sapiens	ENSG00000133317	85329	LGALS12	lectin, galactoside-binding, soluble, 12
Homo sapiens	ENSG00000133318	10313	RTN3	reticulon 3
Homo sapiens	ENSG00000169252	154	ADRB2	adrenoceptor beta 2, surface
Homo sapiens	ENSG00000072518	2011	MARK2	MAP/microtubule affinity-regulating kinase 2
Homo sapiens	ENSG00000137154	6194	RPS6	ribosomal protein S6
Homo sapiens	ENSG00000105329	7040	TGFB1	transforming growth factor, beta 1
Homo sapiens	ENSG00000115392	55120	FANCL	Fanconi anemia, complementation group L
Homo sapiens	ENSG00000012504	9971	NR1H4	nuclear receptor subfamily 1, group H, member 4
Homo sapiens	ENSG00000119866	53335	BCL11A	B-cell CLL/lymphoma 11A (zinc finger protein)
Homo sapiens	ENSG00000127743	27190	IL17B	interleukin 17B
Homo sapiens	ENSG00000108861	1845	DUSP3	dual specificity phosphatase 3
Homo sapiens	ENSG00000177076	340485	ACER2	alkaline ceramidase 2
Homo sapiens	ENSG00000139842	8451	CUL4A	cullin 4A
Homo sapiens	ENSG00000161649	146894	CD300LG	CD300 molecule-like family member g
Homo sapiens	ENSG00000126500	23769	FLRT1	fibronectin leucine rich transmembrane protein 1
Homo sapiens	ENSG00000171843	4300	MLLT3	myeloid/lymphoid or mixed-lineage leukemia (trithorax homolog, Drosophila); translocated to, 3
Homo sapiens	ENSG00000007129	90273	CEACAM21	carcinoembryonic antigen-related cell adhesion molecule 21
Homo sapiens	ENSG00000105352	1089	CEACAM4	carcinoembryonic antigen-related cell adhesion molecule 4
Homo sapiens	ENSG00000162924	5966	REL	v-rel reticuloendotheliosis viral oncogene homolog (avian)
Homo sapiens	ENSG00000007306	1087	CEACAM7	carcinoembryonic antigen-related cell adhesion molecule 7
Homo sapiens	ENSG00000149781	83706	FERMT3	fermitin family member 3
Homo sapiens	ENSG00000105388	1048	CEACAM5	carcinoembryonic antigen-related cell adhesion molecule 5
Homo sapiens	ENSG00000196091	4604	MYBPC1	myosin binding protein C, slow type
Homo sapiens	ENSG00000086548	4680	CEACAM6	carcinoembryonic antigen-related cell adhesion molecule 6 (non-specific cross reacting antigen)
Homo sapiens	ENSG00000170956	1084	CEACAM3	carcinoembryonic antigen-related cell adhesion molecule 3
Homo sapiens	ENSG00000182578	1436	CSF1R	colony stimulating factor 1 receptor
Homo sapiens	ENSG00000173511	7423	VEGFB	vascular endothelial growth factor B
Homo sapiens	ENSG00000108840	10014	HDAC5	histone deacetylase 5
Homo sapiens	ENSG00000173486	2286	FKBP2	FK506 binding protein 2, 13kDa
[truncated: 2,725 more rows]
