# Supplementary material for: Exploration of Key Immune-Related Transcriptomes Associated with Doxorubicin-Induced Cardiotoxicity in Patients with Breast Cancer
Source: Cardiovasc Toxicol. 2023 Sep 8;23(9-10):329–48. doi: 10.1007/s12012-023-09806-5 (PMC10514147; doi:10.1007/s12012-023-09806-5)
Supplement: Supplementary file 4 — Supplementary file4 (TXT 26 KB) [file 12012_2023_9806_MOESM4_ESM.txt]

Supplementary Table S4. The list of enriched biological processes associated with immune related genes
Gene Set Name	# Genes in Gene Set (K)	Description	# Genes in Overlap (k)	k/K	p-value	FDR q-value
GOBP_CELL_ACTIVATION	1095	A change in the morphology or behavior of a cell resulting from exposure to an activating factor such as a cellular or soluble ligand. [GOC:mgi_curators]	32	0.0292	2.76E-23	2.11E-19
GOBP_REGULATION_OF_IMMUNE_SYSTEM_PROCESS	1435	Any process that modulates the frequency, rate, or extent of an immune system process. [GOC:add]	34	0.0237	7.11E-22	2.72E-18
GOBP_IMMUNE_RESPONSE	1882	Any immune system process that functions in the calibrated response of an organism to a potential internal or invasive threat. [GO_REF:0000022, GOC:add]	36	0.0191	3.86E-20	8.18E-17
GOBP_REGULATION_OF_IMMUNE_RESPONSE	887	Any process that modulates the frequency, rate or extent of the immune response, the immunological reaction of an organism to an immunogenic stimulus. [GOC:ai]	27	0.0304	4.27E-20	8.18E-17
GOBP_POSITIVE_REGULATION_OF_IMMUNE_SYSTEM_PROCESS	917	Any process that activates or increases the frequency, rate, or extent of an immune system process. [GOC:add]	27	0.0294	9.95E-20	1.52E-16
GOBP_IMMUNE_RESPONSE_REGULATING_SIGNALING_PATHWAY	479	The cascade of processes by which a signal interacts with a receptor, causing a change in the level or activity of a second messenger or other downstream target, and ultimately leading to the activation, perpetuation, or inhibition of an immune response. [GOC:add, ISBN:0781735149, PMID:15771571]	21	0.0438	6.31E-19	8.06E-16
GOBP_POSITIVE_REGULATION_OF_IMMUNE_RESPONSE	584	Any process that activates or increases the frequency, rate or extent of the immune response, the immunological reaction of an organism to an immunogenic stimulus. [GOC:ai]	21	0.036	3.45E-17	3.78E-14
GOBP_IMMUNE_RESPONSE_REGULATING_CELL_SURFACE_RECEPTOR_SIGNALING_PATHWAY	321	A series of molecular signals initiated by the binding of an extracellular ligand to a receptor on the surface of the target cell capable of activating, perpetuating, or inhibiting an immune response. [GOC:add, ISBN:0781735149, PMID:15771571]	17	0.053	7.61E-17	7.28E-14
GOBP_LYMPHOCYTE_ACTIVATION	792	A change in morphology and behavior of a lymphocyte resulting from exposure to a specific antigen, mitogen, cytokine, chemokine, cellular ligand, or soluble factor. [GOC:mgi_curators, ISBN:0781735149]	23	0.029	9.62E-17	8.19E-14
GOBP_PROGRAMMED_CELL_DEATH	1950	A process which begins when a cell receives an internal or external signal and activates a series of biochemical events (signaling pathway). The process ends with the death of the cell. [GOC:lr, GOC:mtg_apoptosis]	32	0.0164	5.79E-16	4.43E-13
GOBP_B_CELL_ACTIVATION	329	The change in morphology and behavior of a mature or immature B cell resulting from exposure to a mitogen, cytokine, chemokine, cellular ligand, or an antigen for which it is specific. [GOC:mgi_curators, ISBN:0781735149]	16	0.0486	2.47E-15	1.72E-12
GOBP_ANTIGEN_RECEPTOR_MEDIATED_SIGNALING_PATHWAY	237	A series of molecular signals initiated by the cross-linking of an antigen receptor on a B or T cell. [GOC:add]	14	0.0591	1.04E-14	6.63E-12
GOBP_ACTIVATION_OF_IMMUNE_RESPONSE	379	Any process that initiates an immune response. [GO_REF:0000022, GOC:add, ISBN:0781735149]	16	0.0422	2.22E-14	1.31E-11
GOBP_BIOLOGICAL_ADHESION	1515	The attachment of a cell or organism to a substrate, another cell, or other organism. Biological adhesion includes intracellular attachment between membrane regions. [GOC:isa_complete]	27	0.0178	2.39E-14	1.31E-11
GOBP_REGULATION_OF_CELL_ACTIVATION	674	Any process that modulates the frequency, rate or extent of cell activation, the change in the morphology or behavior of a cell resulting from exposure to an activating factor such as a cellular or soluble ligand. [GOC:ai]	18	0.0267	1.14E-12	5.82E-10
GOBP_CELL_CELL_ADHESION	924	The attachment of one cell to another cell via adhesion molecules. [GOC:dos]	20	0.0216	2.62E-12	1.25E-09
GOBP_DEFENSE_RESPONSE	1739	Reactions, triggered in response to the presence of a foreign body or the occurrence of an injury, which result in restriction of damage to the organism attacked or prevention/recovery from the infection caused by the attack. [GOC:go_curators]	26	0.015	4.16E-12	1.87E-09
GOBP_REGULATION_OF_CELL_DEATH	1643	Any process that modulates the rate or frequency of cell death. Cell death is the specific activation or halting of processes within a cell so that its vital functions markedly cease, rather than simply deteriorating gradually over time, which culminates in cell death. [GOC:dph, GOC:tb]	25	0.0152	7.94E-12	3.38E-09
GOBP_IMMUNE_SYSTEM_DEVELOPMENT	965	The process whose specific outcome is the progression of an organismal system whose objective is to provide calibrated responses by an organism to a potential internal or invasive threat, over time, from its formation to the mature structure. A system is a regularly interacting or interdependent group of organs or tissues that work together to carry out a given biological process. [GOC:add, GOC:d…	19	0.0197	4.89E-11	1.97E-08
GOBP_LEUKOCYTE_DIFFERENTIATION	553	The process in which a relatively unspecialized hemopoietic precursor cell acquires the specialized features of a leukocyte. A leukocyte is an achromatic cell of the myeloid or lymphoid lineages capable of ameboid movement, found in blood or other tissue. [CL:0000738, GOC:add, PMID:16551264]	15	0.0271	8.01E-11	3.07E-08
GOBP_IMMUNE_EFFECTOR_PROCESS	668	Any process of the immune system that executes a component of an immune response. An effector immune process takes place after its activation. [GO_REF:0000022, GOC:add, ISBN:0781735149]	16	0.024	1.12E-10	3.89E-08
GOBP_B_CELL_RECEPTOR_SIGNALING_PATHWAY	124	A series of molecular signals initiated by the cross-linking of an antigen receptor on a B cell. [GOC:add]	9	0.0726	1.12E-10	3.89E-08
GOBP_B_CELL_DIFFERENTIATION	142	The process in which a precursor cell type acquires the specialized features of a B cell. A B cell is a lymphocyte of B lineage with the phenotype CD19-positive and capable of B cell mediated immunity. [GO_REF:0000022, GOC:mah]	9	0.0634	3.77E-10	1.26E-07
GOBP_REGULATION_OF_LYMPHOCYTE_ACTIVATION	525	Any process that modulates the frequency, rate or extent of lymphocyte activation. [GOC:ai]	14	0.0267	4.44E-10	1.39E-07
GOBP_POSITIVE_REGULATION_OF_MOLECULAR_FUNCTION	1523	Any process that activates or increases the rate or extent of a molecular function, an elemental biological activity occurring at the molecular level, such as catalysis or binding. [GO:jl]	22	0.0144	4.54E-10	1.39E-07
GOBP_MONONUCLEAR_CELL_DIFFERENTIATION	434	The process in which a relatively unspecialized cell acquires the specialized features of a mononuclear cell. [CL:0000842, GO_REF:0000086, GOC:TermGenie, PMID:24759906]	13	0.03	4.75E-10	1.40E-07
GOBP_CELL_MIGRATION	1556	The controlled self-propelled movement of a cell from one site to a destination guided by molecular cues. Cell migration is a central process in the development and maintenance of multicellular organisms. [GOC:cjm, GOC:dph, GOC:ems, GOC:pf, Wikipedia:Cell_migration]	22	0.0141	6.76E-10	1.92E-07
GOBP_REGULATION_OF_INTRACELLULAR_SIGNAL_TRANSDUCTION	1725	Any process that modulates the frequency, rate or extent of intracellular signal transduction. [GOC:dph, GOC:signaling, GOC:tb, GOC:TermGenie]	23	0.0133	8.07E-10	2.21E-07
GOBP_LOCOMOTION	1921	Self-propelled movement of a cell or organism from one location to another. [GOC:dgh]	24	0.0125	1.19E-09	3.13E-07
GOBP_NEGATIVE_REGULATION_OF_RESPONSE_TO_STIMULUS	1664	Any process that stops, prevents, or reduces the frequency, rate or extent of a response to a stimulus. Response to stimulus is a change in state or activity of a cell or an organism (in terms of movement, secretion, enzyme production, gene expression, etc.) as a result of a stimulus. [GOC:jid]	22	0.0132	2.32E-09	5.93E-07
GOBP_LEUKOCYTE_PROLIFERATION	331	The expansion of a leukocyte population by cell division. [GOC:add]	11	0.0332	3.77E-09	9.31E-07
GOBP_POSITIVE_REGULATION_OF_SIGNALING	1713	Any process that activates, maintains or increases the frequency, rate or extent of a signaling process. [GOC:mtg_signal]	22	0.0128	3.94E-09	9.44E-07
GOBP_REGULATION_OF_CELLULAR_COMPONENT_MOVEMENT	1122	Any process that modulates the frequency, rate or extent of the movement of a cellular component. [GOC:ai, GOC:dph, GOC:jl]	18	0.016	4.18E-09	9.71E-07
GOBP_NEGATIVE_REGULATION_OF_IMMUNE_SYSTEM_PROCESS	425	Any process that stops, prevents, or reduces the frequency, rate, or extent of an immune system process. [GOC:add]	12	0.0282	4.43E-09	9.98E-07
GOBP_REGULATION_OF_PROTEOLYSIS	745	Any process that modulates the frequency, rate or extent of the hydrolysis of a peptide bond or bonds within a protein. [GOC:mah]	15	0.0201	4.65E-09	1.02E-06
GOBP_POSITIVE_REGULATION_OF_CELL_ACTIVATION	429	Any process that activates or increases the frequency, rate or extent of activation. [GOC:ai]	12	0.028	4.92E-09	1.05E-06
GOBP_POSITIVE_REGULATION_OF_GENE_EXPRESSION	1147	Any process that increases the frequency, rate or extent of gene expression. Gene expression is the process in which a gene's coding sequence is converted into a mature gene product (protein or RNA). [GOC:txnOH-2018]	18	0.0157	5.88E-09	1.22E-06
GOBP_LEUKOCYTE_MEDIATED_IMMUNITY	451	Any process involved in the carrying out of an immune response by a leukocyte. [GO_REF:0000022, GOC:add, ISBN:0781735149]	12	0.0266	8.57E-09	1.73E-06
GOBP_RESPONSE_TO_CYTOKINE	914	Any process that results in a change in state or activity of a cell or an organism (in terms of movement, secretion, enzyme production, gene expression, etc.) as a result of a cytokine stimulus. [GOC:sl]	16	0.0175	9.83E-09	1.93E-06
GOBP_REGULATION_OF_CELL_CELL_ADHESION	458	Any process that modulates the frequency, rate or extent of attachment of a cell to another cell. [GOC:isa_complete]	12	0.0262	1.02E-08	1.94E-06
GOBP_BIOLOGICAL_PROCESS_INVOLVED_IN_INTERSPECIES_INTERACTION_BETWEEN_ORGANISMS	1649	Any process evolved to enable an interaction with an organism of a different species. [GOC:cc]	21	0.0127	1.08E-08	2.02E-06
GOBP_CELL_ACTIVATION_INVOLVED_IN_IMMUNE_RESPONSE	291	A change in the morphology or behavior of a cell resulting from exposure to an activating factor such as a cellular or soluble ligand, leading to the initiation or perpetuation of an immune response. [GO_REF:0000022, GOC:add, ISBN:0781735149]	10	0.0344	1.45E-08	2.64E-06
GOBP_INFLAMMATORY_RESPONSE	815	The immediate defensive reaction (by vertebrate tissue) to infection or injury caused by chemical or physical agents. The process is characterized by local vasodilation, extravasation of plasma into intercellular spaces and accumulation of white blood cells and macrophages. [GO_REF:0000022, ISBN:0198506732]	15	0.0184	1.53E-08	2.73E-06
GOBP_B_CELL_PROLIFERATION	100	The expansion of a B cell population by cell division. Follows B cell activation. [GOC:jl]	7	0.07	1.82E-08	3.16E-06
GOBP_POSITIVE_REGULATION_OF_LOCOMOTION	598	Any process that activates or increases the frequency, rate or extent of locomotion of a cell or organism. [GOC:go_curators]	13	0.0217	2.17E-08	3.69E-06
GOBP_POSITIVE_REGULATION_OF_CELL_DEATH	604	Any process that increases the rate or frequency of cell death. Cell death is the specific activation or halting of processes within a cell so that its vital functions markedly cease, rather than simply deteriorating gradually over time, which culminates in cell death. [GOC:dph, GOC:tb]	13	0.0215	2.44E-08	4.06E-06
GOBP_VESICLE_MEDIATED_TRANSPORT	1575	A cellular transport process in which transported substances are moved in membrane-bounded vesicles; transported substances are enclosed in the vesicle lumen or located in the vesicle membrane. The process begins with a step that directs a substance to the forming vesicle, and includes vesicle budding and coating. Vesicles are then targeted to, and fuse with, an acceptor membrane. [GOC:ai, GOC:ma…	20	0.0127	2.66E-08	4.34E-06
GOBP_REGULATION_OF_CYSTEINE_TYPE_ENDOPEPTIDASE_ACTIVITY	232	Any process that modulates the frequency, rate or extent of cysteine-type endopeptidase activity. [GOC:obol, GOC:yaf]	9	0.0388	2.79E-08	4.45E-06
GOBP_REGULATION_OF_CELL_POPULATION_PROLIFERATION	1745	Any process that modulates the frequency, rate or extent of cell proliferation. [GOC:jl]	21	0.012	2.86E-08	4.47E-06
GOBP_REGULATION_OF_LYMPHOCYTE_MIGRATION	63	Any process that modulates the frequency, rate or extent of lymphocyte migration. [GOC:mah]	6	0.0952	3.06E-08	4.69E-06
GOBP_REGULATION_OF_HYDROLASE_ACTIVITY	1009	Any process that modulates the frequency, rate or extent of hydrolase activity, the catalysis of the hydrolysis of various bonds, e.g. C-O, C-N, C-C, phosphoric anhydride bonds, etc. Hydrolase is the systematic name for any enzyme of EC class 3. [GOC:ai]	16	0.0159	3.86E-08	5.80E-06
GOBP_REGULATION_OF_ANTIGEN_RECEPTOR_MEDIATED_SIGNALING_PATHWAY	66	Any process that modulates the frequency, rate or extent of signaling pathways initiated by the cross-linking of an antigen receptor on a B- or T cell. [GOC:ai]	6	0.0909	4.07E-08	5.99E-06
GOBP_PROTEOLYSIS	1790	The hydrolysis of proteins into smaller polypeptides and/or amino acids by cleavage of their peptide bonds. [GOC:bf, GOC:mah]	21	0.0117	4.41E-08	6.37E-06
GOBP_REGULATION_OF_CELL_ADHESION	762	Any process that modulates the frequency, rate or extent of attachment of a cell to another cell or to the extracellular matrix. [GOC:mah]	14	0.0184	4.88E-08	6.93E-06
GOBP_POSITIVE_REGULATION_OF_CELL_ADHESION	446	Any process that activates or increases the frequency, rate or extent of cell adhesion. [GOC:go_curators]	11	0.0247	7.93E-08	1.10E-05
GOBP_REGULATION_OF_IMMUNE_EFFECTOR_PROCESS	355	Any process that modulates the frequency, rate, or extent of an immune effector process. [GOC:add]	10	0.0282	9.32E-08	1.28E-05
GOBP_NEGATIVE_REGULATION_OF_SIGNALING	1384	Any process that stops, prevents, or reduces the frequency, rate or extent of a signaling process. [GOC:mtg_signal]	18	0.013	1.01E-07	1.34E-05
GOBP_REGULATION_OF_PEPTIDASE_ACTIVITY	457	Any process that modulates the frequency, rate or extent of peptidase activity, the hydrolysis of peptide bonds within proteins. [GOC:ai]	11	0.0241	1.01E-07	1.34E-05
GOBP_RESPONSE_TO_ABIOTIC_STIMULUS	1102	Any process that results in a change in state or activity of a cell or an organism (in terms of movement, secretion, enzyme production, gene expression, etc.) as a result of an abiotic (not derived from living organisms) stimulus. [GOC:hb]	16	0.0145	1.28E-07	1.66E-05
GOBP_REGULATION_OF_TRANSPORT	1749	Any process that modulates the frequency, rate or extent of the directed movement of substances (such as macromolecules, small molecules, ions) into, out of or within a cell, or between cells, by means of some agent such as a transporter or pore. [GOC:ai]	20	0.0114	1.46E-07	1.86E-05
GOBP_APOPTOTIC_SIGNALING_PATHWAY	588	A series of molecular signals which triggers the apoptotic death of a cell. The pathway starts with reception of a signal, and ends when the execution phase of apoptosis is triggered. [GOC:mtg_apoptosis]	12	0.0204	1.54E-07	1.93E-05
GOBP_POSITIVE_REGULATION_OF_INTRACELLULAR_SIGNAL_TRANSDUCTION	985	Any process that activates or increases the frequency, rate or extent of intracellular signal transduction. [GOC:BHF, GOC:dph, GOC:signaling, GOC:tb, GOC:TermGenie]	15	0.0152	1.79E-07	2.18E-05
GOBP_LEUKOCYTE_CELL_CELL_ADHESION	381	The attachment of a leukocyte to another cell via adhesion molecules. [GOC:go_curators]	10	0.0262	1.79E-07	2.18E-05
GOBP_ADAPTIVE_IMMUNE_RESPONSE	719	An immune response mediated by cells expressing specific receptors for antigen produced through a somatic diversification process, and allowing for an enhanced secondary response to subsequent exposures to the same antigen (immunological memory). [GO_REF:0000022, GOC:add, ISBN:0781735149]	13	0.0181	1.82E-07	2.18E-05
GOBP_POSITIVE_REGULATION_OF_CATALYTIC_ACTIVITY	1139	Any process that activates or increases the activity of an enzyme. [GOC:ebc, GOC:jl, GOC:tb, GOC:vw]	16	0.014	1.99E-07	2.35E-05
GOBP_NIK_NF_KAPPAB_SIGNALING	144	The process in which a signal is passed on to downstream components within the cell through the NIK-dependent processing and activation of NF-KappaB. Begins with activation of the NF-KappaB-inducing kinase (NIK), which in turn phosphorylates and activates IkappaB kinase alpha (IKKalpha). IKKalpha phosphorylates the NF-Kappa B2 protein (p100) leading to p100 processing and release of an active NF-…	7	0.0486	2.24E-07	2.60E-05
GOBP_POSITIVE_REGULATION_OF_CELLULAR_COMPONENT_ORGANIZATION	1023	Any process that activates or increases the frequency, rate or extent of a process involved in the formation, arrangement of constituent parts, or disassembly of cell structures, including the plasma membrane and any external encapsulating structures such as the cell wall and cell envelope. [GOC:ai]	15	0.0147	2.89E-07	3.30E-05
GOBP_ANATOMICAL_STRUCTURE_FORMATION_INVOLVED_IN_MORPHOGENESIS	1209	The developmental process pertaining to the initial formation of an anatomical structure from unspecified parts. This process begins with the specific processes that contribute to the appearance of the discrete structure and ends when the structural rudiment is recognizable. An anatomical structure is any biological entity that occupies space and is distinguished from its surroundings. Anatomical…	16	0.0132	4.41E-07	4.91E-05
GOBP_MYELOID_LEUKOCYTE_ACTIVATION	234	A change in the morphology or behavior of a myeloid leukocyte resulting from exposure to an activating factor such as a cellular or soluble ligand. [GOC:add, ISBN:0781735149]	8	0.0342	4.43E-07	4.91E-05
GOBP_NEGATIVE_REGULATION_OF_CELL_POPULATION_PROLIFERATION	785	Any process that stops, prevents or reduces the rate or extent of cell proliferation. [GOC:go_curators]	13	0.0166	4.91E-07	5.37E-05
GOBP_REGULATION_OF_T_CELL_ACTIVATION	342	Any process that modulates the frequency, rate or extent of T cell activation. [GOC:ai]	9	0.0263	7.40E-07	7.98E-05
GOBP_POSITIVE_REGULATION_OF_EPITHELIAL_CELL_MIGRATION	175	Any process that activates or increases the frequency, rate or extent of epithelial cell migration. [GOC:BHF, GOC:dph, GOC:tb]	7	0.04	8.38E-07	8.92E-05
GOBP_CYTOKINE_PRODUCTION	828	The appearance of a cytokine due to biosynthesis or secretion following a cellular stimulus, resulting in an increase in its intracellular or extracellular levels. [GOC:add, ISBN:0781735149]	13	0.0157	8.90E-07	9.33E-05
GOBP_POSITIVE_REGULATION_OF_HYDROLASE_ACTIVITY	579	Any process that activates or increases the frequency, rate or extent of hydrolase activity, the catalysis of the hydrolysis of various bonds. [GOC:ai]	11	0.019	1.04E-06	1.08E-04
GOBP_HOMEOSTATIC_PROCESS	1810	Any biological process involved in the maintenance of an internal steady state. [GOC:jl, ISBN:0395825172]	19	0.0105	1.12E-06	1.14E-04
GOBP_INTERLEUKIN_2_PRODUCTION	63	The appearance of interleukin-2 due to biosynthesis or secretion following a cellular stimulus, resulting in an increase in its intracellular or extracellular levels. [GOC:mah]	5	0.0794	1.14E-06	1.15E-04
GOBP_REGULATION_OF_MONONUCLEAR_CELL_MIGRATION	116	Any process that modulates the rate, frequency or extent of mononuclear cell migration. Mononuclear cell migration is the movement of a mononuclear cell within or between different tissues and organs of the body. [GOC:mah]	6	0.0517	1.18E-06	1.17E-04
GOBP_POSITIVE_REGULATION_OF_MULTICELLULAR_ORGANISMAL_PROCESS	1470	Any process that activates or increases the frequency, rate or extent of an organismal process, any of the processes pertinent to the function of an organism above the cellular level; includes the integrated processes of tissues and organs. [GOC:ai]	17	0.0116	1.20E-06	1.17E-04
GOBP_ADAPTIVE_IMMUNE_RESPONSE_BASED_ON_SOMATIC_RECOMBINATION_OF_IMMUNE_RECEPTORS_BUILT_FROM_IMMUNOGLOBULIN_SUPERFAMILY_DOMAINS	363	An immune response mediated by lymphocytes expressing specific receptors for antigen produced through a somatic diversification process that includes somatic recombination of germline gene segments encoding immunoglobulin superfamily domains. Recombined receptors for antigen encoded by immunoglobulin superfamily domains include T cell receptors and immunoglobulins (antibodies) produced by B cells…	9	0.0248	1.21E-06	1.17E-04
GOBP_LYMPHOCYTE_MIGRATION	118	The movement of a lymphocyte within or between different tissues and organs of the body. [CL:0000542, GOC:BHF, GOC:mah]	6	0.0508	1.31E-06	1.25E-04
GOBP_RESPONSE_TO_OXYGEN_CONTAINING_COMPOUND	1653	Any process that results in a change in state or activity of a cell or an organism (in terms of movement, secretion, enzyme production, gene expression, etc.) as a result of an oxygen-containing compound stimulus. [GOC:pr, GOC:TermGenie]	18	0.0109	1.32E-06	1.25E-04
GOBP_POSITIVE_REGULATION_OF_PROTEOLYSIS	373	Any process that activates or increases the frequency, rate or extent of the hydrolysis of a peptide bond or bonds within a protein. [GOC:go_curators]	9	0.0241	1.51E-06	1.41E-04
GOBP_LEUKOCYTE_MIGRATION	385	The movement of a leukocyte within or between different tissues and organs of the body. [GOC:add, ISBN:0781735149, PMID:14680625, PMID:14708592, PMID:7507411, PMID:8600538]	9	0.0234	1.96E-06	1.80E-04
GOBP_NEGATIVE_REGULATION_OF_CELL_CELL_ADHESION	199	Any process that stops, prevents or reduces the rate or extent of cell adhesion to another cell. [GOC:isa_complete]	7	0.0352	1.98E-06	1.80E-04
GOBP_POSITIVE_REGULATION_OF_TRANSPORT	891	Any process that activates or increases the frequency, rate or extent of the directed movement of substances (such as macromolecules, small molecules, ions) into, out of or within a cell, or between cells, by means of some agent such as a transporter or pore. [GOC:ai]	13	0.0146	2.00E-06	1.80E-04
GOBP_REGULATION_OF_PROTEIN_MODIFICATION_PROCESS	1539	Any process that modulates the frequency, rate or extent of the covalent alteration of one or more amino acid residues within a protein. [GOC:mah, GOC:tb]	17	0.011	2.22E-06	1.98E-04
GOBP_REGULATION_OF_EPITHELIAL_CELL_MIGRATION	291	Any process that modulates the frequency, rate or extent of epithelial cell migration. [GOC:BHF, GOC:dph, GOC:tb]	8	0.0275	2.26E-06	1.98E-04
GOBP_CHEMICAL_HOMEOSTASIS	1208	Any biological process involved in the maintenance of an internal steady state of a chemical. [GOC:isa_complete]	15	0.0124	2.28E-06	1.98E-04
GOBP_T_CELL_ACTIVATION	507	The change in morphology and behavior of a mature or immature T cell resulting from exposure to a mitogen, cytokine, chemokine, cellular ligand, or an antigen for which it is specific. [GOC:mgi_curators, ISBN:0781735149]	10	0.0197	2.37E-06	2.04E-04
GOBP_ENDOCYTOSIS	635	A vesicle-mediated transport process in which cells take up external materials or membrane constituents by the invagination of a small region of the plasma membrane to form a new membrane-bounded vesicle. [GOC:mah, ISBN:0198506732, ISBN:0716731363]	11	0.0173	2.54E-06	2.16E-04
GOBP_B_CELL_MEDIATED_IMMUNITY	212	Any process involved with the carrying out of an immune response by a B cell, through, for instance, the production of antibodies or cytokines, or antigen presentation to T cells. [GO_REF:0000022, GOC:add, ISBN:0781735149]	7	0.033	3.00E-06	2.53E-04
GOBP_POSITIVE_REGULATION_OF_CHEMOTAXIS	140	Any process that activates or increases the frequency, rate or extent of the directed movement of a motile cell or organism in response to a specific chemical concentration gradient. [GOC:ai]	6	0.0429	3.53E-06	2.94E-04
GOBP_REGULATION_OF_LEUKOCYTE_MIGRATION	219	Any process that modulates the frequency, rate, or extent of leukocyte migration. [GOC:add]	7	0.032	3.72E-06	3.06E-04
GOBP_POSITIVE_REGULATION_OF_CD4_POSITIVE_ALPHA_BETA_T_CELL_ACTIVATION	39	Any process that activates or increases the frequency, rate or extent of CD4-positive, alpha-beta T cell activation. [GOC:obol]	4	0.1026	5.06E-06	4.12E-04
GOBP_ENZYME_LINKED_RECEPTOR_PROTEIN_SIGNALING_PATHWAY	984	Any series of molecular signals initiated by the binding of an extracellular ligand to a receptor on the surface of the target cell, where the receptor possesses catalytic activity or is closely associated with an enzyme such as a protein kinase, and ending with regulation of a downstream cellular process, e.g. transcription. [GOC:mah, GOC:signaling, ISBN:0815316194]	13	0.0132	5.85E-06	4.71E-04
GOBP_REGULATION_OF_LEUKOCYTE_MEDIATED_IMMUNITY	237	Any process that modulates the frequency, rate, or extent of leukocyte mediated immunity. [GOC:add]	7	0.0295	6.24E-06	4.98E-04
GOBP_POSITIVE_REGULATION_OF_PROTEIN_METABOLIC_PROCESS	1488	Any process that activates or increases the frequency, rate or extent of the chemical reactions and pathways involving a protein. [GOC:ai]	16	0.0108	6.37E-06	5.03E-04
GOBP_POSITIVE_REGULATION_OF_DEVELOPMENTAL_PROCESS	1320	Any process that activates or increases the rate or extent of development, the biological process whose specific outcome is the progression of an organism over time from an initial condition (e.g. a zygote, or a young adult) to a later condition (e.g. a multicellular animal or an aged adult). [GOC:ai]	15	0.0114	6.62E-06	5.17E-04
GOBP_PROTEIN_LOCALIZATION_TO_CELL_PERIPHERY	339	A process in which a protein is transported to, or maintained in, the cell periphery. [PMID:18216290]	8	0.0236	6.94E-06	5.37E-04
GOBP_REGULATION_OF_DNA_BINDING_TRANSCRIPTION_FACTOR_ACTIVITY	451	Any process that modulates the frequency, rate or extent of the activity of a transcription factor, any factor involved in the initiation or regulation of transcription. [GOC:ai]	9	0.02	7.05E-06	5.40E-04
