# Supplementary material for: Exploration of Key Immune-Related Transcriptomes Associated with Doxorubicin-Induced Cardiotoxicity in Patients with Breast Cancer
Source: Cardiovasc Toxicol. 2023 Sep 8;23(9-10):329–48. doi: 10.1007/s12012-023-09806-5 (PMC10514147; doi:10.1007/s12012-023-09806-5)
Supplement: Supplementary file 5 — Supplementary file5 (TXT 6 KB) [file 12012_2023_9806_MOESM5_ESM.txt]

Supplementary Table S5. The list of enriched cellular components associated with immune related genes
Gene Set Name	# Genes in Gene Set (K)	Description	# Genes in Overlap (k)	k/K	p-value	FDR q-value
GOCC_CELL_SURFACE	932	The external part of the cell wall and/or plasma membrane. [GOC:jl, GOC:mtg_sensu, GOC:sm]	22	0.0236	3.27E-14	3.29E-11
GOCC_INTRINSIC_COMPONENT_OF_PLASMA_MEMBRANE	1737	The component of the plasma membrane consisting of the gene products and protein complexes having either part of their peptide sequence embedded in the hydrophobic region of the membrane or some other covalently attached group such as a GPI anchor that is similarly embedded in the membrane. [GOC:dos, GOC:mah]	26	0.015	4.06E-12	2.04E-09
GOCC_EXTERNAL_SIDE_OF_PLASMA_MEMBRANE	448	The leaflet of the plasma membrane that faces away from the cytoplasm and any proteins embedded or anchored in it or attached to its surface. [GOC:dos, GOC:tb]	13	0.029	6.98E-10	2.34E-07
GOCC_SIDE_OF_MEMBRANE	660	A cellular component consisting of one leaflet of a membrane bilayer and any proteins embedded or anchored in it or attached to its surface. [GOC:dos]	14	0.0212	8.19E-09	2.06E-06
GOCC_ANCHORING_JUNCTION	841	A cell junction that mechanically attaches a cell (and its cytoskeleton) to neighboring cells or to the extracellular matrix. [ISBN:0815332181]	13	0.0155	1.06E-06	2.13E-04
GOCC_PERINUCLEAR_REGION_OF_CYTOPLASM	719	Cytoplasm situated near, or occurring around, the nucleus. [GOC:jid]	12	0.0167	1.28E-06	2.14E-04
GOCC_SECRETORY_GRANULE	864	A small subcellular vesicle, surrounded by a membrane, that is formed from the Golgi apparatus and contains a highly concentrated protein destined for secretion. Secretory granules move towards the periphery of the cell and upon stimulation, their membranes fuse with the cell membrane, and their protein load is exteriorized. Processing of the contained protein may take place in secretory granules…	12	0.0139	8.30E-06	1.19E-03
GOCC_RECEPTOR_COMPLEX	530	Any protein complex that undergoes combination with a hormone, neurotransmitter, drug or intracellular messenger to initiate a change in cell function. [GOC:go_curators]	9	0.017	2.52E-05	3.17E-03
GOCC_SECRETORY_VESICLE	1024	A cytoplasmic, membrane bound vesicle that is capable of fusing to the plasma membrane to release its contents into the extracellular space. [GOC:dos]	12	0.0117	4.38E-05	4.90E-03
GOCC_CELL_CELL_JUNCTION	497	A cell junction that forms a connection between two or more cells of an organism; excludes direct cytoplasmic intercellular bridges, such as ring canals in insects. [GOC:aruk, GOC:bc, GOC:dgh, GOC:hb, GOC:mah, PMID:21422226, PMID:28096264]	8	0.0161	1.04E-04	9.79E-03
GOCC_MEMBRANE_PROTEIN_COMPLEX	1304	Any protein complex that is part of a membrane. [GOC:dos]	13	0.01	1.07E-04	9.79E-03
GOCC_ADHERENS_JUNCTION	172	A cell-cell junction composed of the epithelial cadherin-catenin complex. The epithelial cadherins, or E-cadherins, of each interacting cell extend through the plasma membrane into the extracellular space and bind to each other. The E-cadherins bind to catenins on the cytoplasmic side of the membrane, where the E-cadherin-catenin complex binds to cytoskeletal components and regulatory and signali…	5	0.0291	1.50E-04	1.26E-02
GOCC_LEADING_EDGE_MEMBRANE	176	The portion of the plasma membrane surrounding the leading edge of a motile cell. [GOC:mah]	5	0.0284	1.67E-04	1.28E-02
GOCC_VESICLE_MEMBRANE	1189	The lipid bilayer surrounding any membrane-bounded vesicle in the cell. [GOC:mah, GOC:vesicle]	12	0.0101	1.78E-04	1.28E-02
GOCC_PLASMA_MEMBRANE_PROTEIN_COMPLEX	697	Any protein complex that is part of the plasma membrane. [GOC:dos]	9	0.0129	2.02E-04	1.35E-02
GOCC_PLASMA_MEMBRANE_REGION	1233	A membrane that is a (regional) part of the plasma membrane. [GOC:dos]	12	0.0097	2.48E-04	1.56E-02
GOCC_CELL_SUBSTRATE_JUNCTION	431	A cell junction that forms a connection between a cell and the extracellular matrix. [GOC:aruk, GOC:bc, GOC:hb, GOC:mah, PMID:10419689, PMID:1643657, PMID:16805308, PMID:26923917, PMID:8314002]	7	0.0162	2.70E-04	1.60E-02
GOCC_MEMBRANE_MICRODOMAIN	329	A membrane region with a lipid composition that is distinct from that of the membrane regions that surround it. [PMID:20044567, PMID:26253820]	6	0.0182	4.07E-04	2.19E-02
GOCC_SYNAPSE	1305	The junction between an axon of one neuron and a dendrite of another neuron, a muscle fiber or a glial cell. As the axon approaches the synapse it enlarges into a specialized structure, the presynaptic terminal bouton, which contains mitochondria and synaptic vesicles. At the tip of the terminal bouton is the presynaptic membrane; facing it, and separated from it by a minute cleft (the synaptic c…	12	0.0092	4.14E-04	2.19E-02
GOCC_NUCLEOTIDE_EXCISION_REPAIR_COMPLEX	11	Any complex formed of proteins that act in nucleotide-excision repair. [PMID:10915862]	2	0.1818	4.49E-04	2.26E-02
GOCC_PRESYNAPSE	492	The part of a synapse that is part of the presynaptic cell. [GOC:dos]	7	0.0142	5.94E-04	2.85E-02
GOCC_ENDOSOME	996	A vacuole to which materials ingested by endocytosis are delivered. [ISBN:0198506732, PMID:19696797]	10	0.01	6.53E-04	2.99E-02
GOCC_PRESYNAPTIC_MEMBRANE	142	A specialized area of membrane of the axon terminal that faces the plasma membrane of the neuron or muscle fiber with which the axon terminal establishes a synaptic junction; many synaptic junctions exhibit structural presynaptic characteristics, such as conical, electron-dense internal protrusions, that distinguish it from the remainder of the axon plasma membrane. [GOC:jl, ISBN:0815316194]	4	0.0282	7.95E-04	3.48E-02
