# Supplementary material for: Exploration of Key Immune-Related Transcriptomes Associated with Doxorubicin-Induced Cardiotoxicity in Patients with Breast Cancer
Source: Cardiovasc Toxicol. 2023 Sep 8;23(9-10):329–48. doi: 10.1007/s12012-023-09806-5 (PMC10514147; doi:10.1007/s12012-023-09806-5)
Supplement: Supplementary file 6 — Supplementary file6 (TXT 5 KB) [file 12012_2023_9806_MOESM6_ESM.txt]

Supplementary Table S6. The list of enriched molecular functions associated with immune related genes
Gene Set Name	# Genes in Gene Set (K)	Description	# Genes in Overlap (k)	k/K	p-value	FDR q-value
GOMF_KINASE_BINDING	754	Binding to a kinase, any enzyme that catalyzes the transfer of a phosphate group. [GOC:jl]	18	0.0239	7.29E-12	1.27E-08
GOMF_PROTEIN_DOMAIN_SPECIFIC_BINDING	687	Binding to a specific domain of a protein. [GOC:go_curators]	15	0.0218	1.56E-09	1.36E-06
GOMF_MOLECULAR_TRANSDUCER_ACTIVITY	1528	A compound molecular function in which an effector function is controlled by one or more regulatory components. [GOC:dos, GOC:pdt]	20	0.0131	1.62E-08	8.90E-06
GOMF_SIGNALING_RECEPTOR_BINDING	1550	Binding to one or more specific sites on a receptor molecule, a macromolecule that undergoes combination with a hormone, neurotransmitter, drug or intracellular messenger to initiate a change in cell function. [GOC:bf, GOC:ceb, ISBN:0198506732]	20	0.0129	2.05E-08	8.90E-06
GOMF_ENZYME_REGULATOR_ACTIVITY	1235	Binds to and modulates the activity of an enzyme. [GOC:dph, GOC:mah, GOC:tb]	15	0.0121	2.98E-06	9.85E-04
GOMF_MOLECULAR_FUNCTION_REGULATOR	1953	A molecular function regulator regulates the activity of its target via non-covalent binding that does not result in covalent modification to the target. Examples of molecular function regulators include regulatory subunits of multimeric enzymes and channels. Mechanisms of regulation include allosteric changes in the target and competitive inhibition. [GOC:dos, GOC:pt]	19	0.0097	3.40E-06	9.85E-04
GOMF_CYSTEINE_TYPE_ENDOPEPTIDASE_REGULATOR_ACTIVITY_INVOLVED_IN_APOPTOTIC_PROCESS	40	Binds to and modulates the activity of a cysteine-type endopeptidase involved in the apoptotic process. [GOC:jl, GOC:mtg_apoptosis, PMID:14744432, Wikipedia:Caspase]	4	0.1	5.61E-06	1.39E-03
GOMF_PROTEIN_TYROSINE_KINASE_BINDING	103	Binding to protein tyrosine kinase. [PMID:25499537]	5	0.0485	1.30E-05	2.82E-03
GOMF_IDENTICAL_PROTEIN_BINDING	1977	Binding to an identical protein or proteins. [GOC:jl]	18	0.0091	1.55E-05	3.00E-03
GOMF_PROTEIN_MACROMOLECULE_ADAPTOR_ACTIVITY	306	The binding activity of a protein that brings together two or more macromolecules in contact, permitting those molecules to function in a coordinated way. The adaptor can bring together two proteins, or a protein and another macromolecule such as a lipid or a nucleic acid. [GOC:bf, GOC:mah, GOC:vw]	7	0.0229	3.23E-05	5.62E-03
GOMF_PHOSPHOLIPASE_BINDING	23	Binding to a phospholipase. [GOC:jl]	3	0.1304	4.01E-05	6.33E-03
GOMF_IMMUNE_RECEPTOR_ACTIVITY	148	Receiving a signal and transmitting it in a cell to initiate an immune response. [PMID:31415752, Wikipedia:Immune_receptor]	5	0.0338	7.40E-05	1.07E-02
GOMF_SIGNALING_ADAPTOR_ACTIVITY	81	The binding activity of a molecule that brings together two or more molecules in a signaling pathway, permitting those molecules to function in a coordinated way. Adaptor molecules themselves do not have catalytic activity. [GOC:bf, PMID:19104498]	4	0.0494	9.33E-05	1.25E-02
GOMF_MOLECULAR_ADAPTOR_ACTIVITY	377	The binding activity of a molecule that brings together two or more molecules through a selective, non-covalent, often stoichiometric interaction, permitting those molecules to function in a coordinated way. [GOC:mtg_MIT_16mar07, GOC:vw]	7	0.0186	1.19E-04	1.48E-02
GOMF_CYTOKINE_RECEPTOR_BINDING	270	Binding to a cytokine receptor. [GOC:mah, GOC:vw]	6	0.0222	1.41E-04	1.64E-02
GOMF_ENZYME_ACTIVATOR_ACTIVITY	548	Binds to and increases the activity of an enzyme. [GOC:dph, GOC:mah, GOC:tb]	8	0.0146	2.03E-04	2.20E-02
GOMF_CELL_ADHESION_MOLECULE_BINDING	558	Binding to a cell adhesion molecule. [GOC:ai]	8	0.0143	2.29E-04	2.34E-02
GOMF_PROTEIN_CONTAINING_COMPLEX_BINDING	1273	Binding to a macromolecular complex. [GOC:jl]	12	0.0094	3.31E-04	3.20E-02
GOMF_HEME_TRANSMEMBRANE_TRANSPORTER_ACTIVITY	10	Enables the transfer of heme from one side of a membrane to the other. [PMID:29549126]	2	0.2	3.68E-04	3.20E-02
GOMF_HISTONE_DEACETYLASE_ACTIVITY_H3_K14_SPECIFIC	10	Catalysis of the reaction: histone H3 N6-acetyl-L-lysine (position 14) + H2O = histone H3 L-lysine (position 14) + acetate. This reaction represents the removal of an acetyl group from lysine at position 14 of the histone H3 protein. [PMID:28450737]	2	0.2	3.68E-04	3.20E-02
GOMF_PEPTIDASE_REGULATOR_ACTIVITY	228	Binds to and modulates the activity of a peptidase, any enzyme that catalyzes the hydrolysis peptide bonds. [GOC:dph, GOC:tb]	5	0.0219	5.47E-04	4.38E-02
GOMF_PROTEIN_KINASE_C_BINDING	55	Binding to protein kinase C. [GOC:jl]	3	0.0545	5.55E-04	4.38E-02
GOMF_CYTOSKELETAL_PROTEIN_BINDING	986	Binding to a protein component of a cytoskeleton (actin, microtubule, or intermediate filament cytoskeleton). [GOC:mah]	10	0.0101	6.05E-04	4.57E-02
