# Supplementary material for: Exploration of Key Immune-Related Transcriptomes Associated with Doxorubicin-Induced Cardiotoxicity in Patients with Breast Cancer
Source: Cardiovasc Toxicol. 2023 Sep 8;23(9-10):329–48. doi: 10.1007/s12012-023-09806-5 (PMC10514147; doi:10.1007/s12012-023-09806-5)
Supplement: Supplementary file 7 — Supplementary file7 (TXT 10 KB) [file 12012_2023_9806_MOESM7_ESM.txt]

Supplementary Table S7. The list of enriched Reactome pathways associated with immune related genes
Gene Set Name	# Genes in Gene Set (K)	Description	# Genes in Overlap (k)	k/K	p-value
REACTOME_SIGNALING_BY_RHO_GTPASES_MIRO_GTPASES_AND_RHOBTB3	719	Signaling by Rho GTPases, Miro GTPases and RHOBTB3	30	0.0417	6.55E-09
REACTOME_METABOLISM_OF_LIPIDS	743	Metabolism of lipids	27	0.0363	5.80E-07
REACTOME_RNA_POLYMERASE_II_TRANSCRIPTION	1375	RNA Polymerase II Transcription	37	0.0269	6.81E-06
REACTOME_RHO_GTPASES_ACTIVATE_FORMINS	140	RHO GTPases Activate Formins	10	0.0714	8.90E-06
REACTOME_RHO_GTPASE_EFFECTORS	322	RHO GTPase Effectors	15	0.0466	1.13E-05
REACTOME_POST_TRANSLATIONAL_PROTEIN_MODIFICATION	1434	Post-translational protein modification	36	0.0251	3.90E-05
REACTOME_FACTORS_INVOLVED_IN_MEGAKARYOCYTE_DEVELOPMENT_AND_PLATELET_PRODUCTION	170	Factors involved in megakaryocyte development and platelet production	10	0.0588	4.77E-05
REACTOME_HISTIDINE_CATABOLISM	8	Histidine catabolism	3	0.375	9.51E-05
REACTOME_DEVELOPMENTAL_BIOLOGY	1142	Developmental Biology	29	0.0254	1.81E-04
REACTOME_ADAPTIVE_IMMUNE_SYSTEM	825	Adaptive Immune System	23	0.0279	2.29E-04
REACTOME_VESICLE_MEDIATED_TRANSPORT	724	Vesicle-mediated transport	21	0.029	2.52E-04
REACTOME_MEMBRANE_TRAFFICKING	629	Membrane Trafficking	19	0.0302	2.98E-04
REACTOME_ORGANELLE_BIOGENESIS_AND_MAINTENANCE	296	Organelle biogenesis and maintenance	12	0.0405	3.04E-04
REACTOME_ACTIVATION_OF_BH3_ONLY_PROTEINS	30	Activation of BH3-only proteins	4	0.1333	4.57E-04
REACTOME_SELECTIVE_AUTOPHAGY	82	Selective autophagy	6	0.0732	4.98E-04
REACTOME_INTRAFLAGELLAR_TRANSPORT	54	Intraflagellar transport	5	0.0926	5.00E-04
REACTOME_INTRINSIC_PATHWAY_FOR_APOPTOSIS	55	Intrinsic Pathway for Apoptosis	5	0.0909	5.45E-04
REACTOME_REGULATION_OF_CHOLESTEROL_BIOSYNTHESIS_BY_SREBP_SREBF	55	Regulation of cholesterol biosynthesis by SREBP (SREBF)	5	0.0909	5.45E-04
REACTOME_REGULATION_OF_LIPID_METABOLISM_BY_PPARALPHA	120	Regulation of lipid metabolism by PPARalpha	7	0.0583	6.81E-04
REACTOME_HEMOSTASIS	678	Hemostasis	19	0.028	7.36E-04
REACTOME_RAB_REGULATION_OF_TRAFFICKING	122	Rab regulation of trafficking	7	0.0574	7.51E-04
REACTOME_CILIUM_ASSEMBLY	202	Cilium Assembly	9	0.0446	8.71E-04
REACTOME_INTRA_GOLGI_AND_RETROGRADE_GOLGI_TO_ER_TRAFFIC	203	Intra-Golgi and retrograde Golgi-to-ER traffic	9	0.0443	9.02E-04
REACTOME_RESOLUTION_OF_SISTER_CHROMATID_COHESION	126	Resolution of Sister Chromatid Cohesion	7	0.0556	9.08E-04
REACTOME_ACTIVATION_OF_NMDA_RECEPTORS_AND_POSTSYNAPTIC_EVENTS	94	Activation of NMDA receptors and postsynaptic events	6	0.0638	1.03E-03
REACTOME_TNF_RECEPTOR_SUPERFAMILY_TNFSF_MEMBERS_MEDIATING_NON_CANONICAL_NF_KB_PATHWAY	17	TNF receptor superfamily (TNFSF) members mediating non-canonical NF-kB pathway	3	0.1765	1.06E-03
REACTOME_SEMAPHORIN_INTERACTIONS	64	Semaphorin interactions	5	0.0781	1.09E-03
REACTOME_RAB_GERANYLGERANYLATION	65	RAB geranylgeranylation	5	0.0769	1.17E-03
REACTOME_RORA_ACTIVATES_GENE_EXPRESSION	18	RORA activates gene expression	3	0.1667	1.27E-03
REACTOME_RHO_GTPASE_CYCLE	450	RHO GTPase cycle	14	0.0311	1.36E-03
REACTOME_RESPIRATORY_ELECTRON_TRANSPORT	103	Respiratory electron transport	6	0.0583	1.64E-03
REACTOME_ACTIVATION_OF_GENE_EXPRESSION_BY_SREBF_SREBP	42	Activation of gene expression by SREBF (SREBP)	4	0.0952	1.67E-03
REACTOME_SEMA4D_INDUCED_CELL_MIGRATION_AND_GROWTH_CONE_COLLAPSE	20	Sema4D induced cell migration and growth-cone collapse	3	0.15	1.74E-03
REACTOME_DEPOSITION_OF_NEW_CENPA_CONTAINING_NUCLEOSOMES_AT_THE_CENTROMERE	71	Deposition of new CENPA-containing nucleosomes at the centromere	5	0.0704	1.74E-03
REACTOME_RAC1_GTPASE_CYCLE	184	RAC1 GTPase cycle	8	0.0435	1.94E-03
REACTOME_ASSEMBLY_AND_CELL_SURFACE_PRESENTATION_OF_NMDA_RECEPTORS	44	Assembly and cell surface presentation of NMDA receptors	4	0.0909	1.98E-03
REACTOME_NERVOUS_SYSTEM_DEVELOPMENT	580	Nervous system development	16	0.0276	2.19E-03
REACTOME_AUTOPHAGY	151	Autophagy	7	0.0464	2.56E-03
REACTOME_DISEASES_OF_SIGNAL_TRANSDUCTION_BY_GROWTH_FACTOR_RECEPTORS_AND_SECOND_MESSENGERS	432	Diseases of signal transduction by growth factor receptors and second messengers	13	0.0301	2.66E-03
REACTOME_METABOLISM_OF_STEROIDS	153	Metabolism of steroids	7	0.0458	2.76E-03
REACTOME_CDC42_GTPASE_CYCLE	155	CDC42 GTPase cycle	7	0.0452	2.97E-03
REACTOME_SEMA4D_IN_SEMAPHORIN_SIGNALING	24	Sema4D in semaphorin signaling	3	0.125	2.98E-03
REACTOME_PEPTIDE_LIGAND_BINDING_RECEPTORS	198	Peptide ligand-binding receptors	8	0.0404	3.05E-03
REACTOME_MITOTIC_PROMETAPHASE	203	Mitotic Prometaphase	8	0.0394	3.55E-03
REACTOME_TRANSCRIPTIONAL_REGULATION_OF_WHITE_ADIPOCYTE_DIFFERENTIATION	84	Transcriptional regulation of white adipocyte differentiation	5	0.0595	3.63E-03
REACTOME_L1CAM_INTERACTIONS	121	L1CAM interactions	6	0.0496	3.69E-03
REACTOME_CELL_CYCLE_MITOTIC	559	Cell Cycle, Mitotic	15	0.0268	3.83E-03
REACTOME_RELAXIN_RECEPTORS	8	Relaxin receptors	2	0.25	3.92E-03
REACTOME_ANTIGEN_ACTIVATES_B_CELL_RECEPTOR_BCR_LEADING_TO_GENERATION_OF_SECOND_MESSENGERS	86	Antigen activates B Cell Receptor (BCR) leading to generation of second messengers	5	0.0581	4.02E-03
REACTOME_PROGRAMMED_CELL_DEATH	208	Programmed Cell Death	8	0.0385	4.10E-03
REACTOME_TP53_REGULATES_METABOLIC_GENES	87	TP53 Regulates Metabolic Genes	5	0.0575	4.22E-03
REACTOME_MHC_CLASS_II_ANTIGEN_PRESENTATION	126	MHC class II antigen presentation	6	0.0476	4.49E-03
REACTOME_NOTCH_HLH_TRANSCRIPTION_PATHWAY	28	Notch-HLH transcription pathway	3	0.1071	4.65E-03
REACTOME_RESPIRATORY_ELECTRON_TRANSPORT_ATP_SYNTHESIS_BY_CHEMIOSMOTIC_COUPLING_AND_HEAT_PRODUCTION_BY_UNCOUPLING_PROTEINS	127	Respiratory electron transport, ATP synthesis by chemiosmotic coupling, and heat production by uncoupling proteins.	6	0.0472	4.67E-03
REACTOME_RAB_GEFS_EXCHANGE_GTP_FOR_GDP_ON_RABS	90	RAB GEFs exchange GTP for GDP on RABs	5	0.0556	4.87E-03
REACTOME_BH3_ONLY_PROTEINS_ASSOCIATE_WITH_AND_INACTIVATE_ANTI_APOPTOTIC_BCL_2_MEMBERS	9	BH3-only proteins associate with and inactivate anti-apoptotic BCL-2 members	2	0.2222	5.00E-03
REACTOME_EPHA_MEDIATED_GROWTH_CONE_COLLAPSE	29	EPHA-mediated growth cone collapse	3	0.1034	5.14E-03
REACTOME_MITOPHAGY	29	Mitophagy	3	0.1034	5.14E-03
REACTOME_RHO_GTPASES_ACTIVATE_PKNS	92	RHO GTPases activate PKNs	5	0.0543	5.35E-03
REACTOME_CHEMOKINE_RECEPTORS_BIND_CHEMOKINES	58	Chemokine receptors bind chemokines	4	0.069	5.42E-03
REACTOME_INNATE_IMMUNE_SYSTEM	1117	Innate Immune System	24	0.0215	5.51E-03
REACTOME_ARACHIDONIC_ACID_METABOLISM	59	Arachidonic acid metabolism	4	0.0678	5.76E-03
REACTOME_FATTY_ACID_METABOLISM	177	Fatty acid metabolism	7	0.0395	6.10E-03
REACTOME_THE_CITRIC_ACID_TCA_CYCLE_AND_RESPIRATORY_ELECTRON_TRANSPORT	178	The citric acid (TCA) cycle and respiratory electron transport	7	0.0393	6.29E-03
REACTOME_RUNX1_REGULATES_GENES_INVOLVED_IN_MEGAKARYOCYTE_DIFFERENTIATION_AND_PLATELET_FUNCTION	96	RUNX1 regulates genes involved in megakaryocyte differentiation and platelet function	5	0.0521	6.39E-03
REACTOME_APOPTOSIS	179	Apoptosis	7	0.0391	6.48E-03
REACTOME_CYTOKINE_SIGNALING_IN_IMMUNE_SYSTEM	719	Cytokine Signaling in Immune system	17	0.0236	7.50E-03
REACTOME_ENOS_ACTIVATION	11	eNOS activation	2	0.1818	7.52E-03
REACTOME_SODIUM_CALCIUM_EXCHANGERS	11	Sodium/Calcium exchangers	2	0.1818	7.52E-03
REACTOME_ATF6_ATF6_ALPHA_ACTIVATES_CHAPERONES	12	ATF6 (ATF6-alpha) activates chaperones	2	0.1667	8.95E-03
REACTOME_CASPASE_MEDIATED_CLEAVAGE_OF_CYTOSKELETAL_PROTEINS	12	Caspase-mediated cleavage of cytoskeletal proteins	2	0.1667	8.95E-03
REACTOME_REGULATION_OF_GLYCOLYSIS_BY_FRUCTOSE_2_6_BISPHOSPHATE_METABOLISM	12	Regulation of glycolysis by fructose 2,6-bisphosphate metabolism	2	0.1667	8.95E-03
REACTOME_SEPARATION_OF_SISTER_CHROMATIDS	191	Separation of Sister Chromatids	7	0.0366	9.09E-03
REACTOME_GLUTATHIONE_CONJUGATION	36	Glutathione conjugation	3	0.0833	9.43E-03
REACTOME_DISEASES_ASSOCIATED_WITH_O_GLYCOSYLATION_OF_PROTEINS	68	Diseases associated with O-glycosylation of proteins	4	0.0588	9.47E-03
REACTOME_SIGNALING_BY_HEDGEHOG	150	Signaling by Hedgehog	6	0.04	1.03E-02
REACTOME_RHOB_GTPASE_CYCLE	70	RHOB GTPase cycle	4	0.0571	1.05E-02
REACTOME_SIGNALING_BY_NOTCH	245	Signaling by NOTCH	8	0.0327	1.06E-02
REACTOME_SMOOTH_MUSCLE_CONTRACTION	38	Smooth Muscle Contraction	3	0.0789	1.09E-02
REACTOME_TRIGLYCERIDE_METABOLISM	38	Triglyceride metabolism	3	0.0789	1.09E-02
REACTOME_CELL_CYCLE	691	Cell Cycle	16	0.0232	1.12E-02
REACTOME_TRANSLOCATION_OF_SLC2A4_GLUT4_TO_THE_PLASMA_MEMBRANE	72	Translocation of SLC2A4 (GLUT4) to the plasma membrane	4	0.0556	1.15E-02
REACTOME_MITOTIC_SPINDLE_CHECKPOINT	111	Mitotic Spindle Checkpoint	5	0.045	1.16E-02
REACTOME_O_LINKED_GLYCOSYLATION	111	O-linked glycosylation	5	0.045	1.16E-02
REACTOME_O_GLYCOSYLATION_OF_TSR_DOMAIN_CONTAINING_PROTEINS	39	O-glycosylation of TSR domain-containing proteins	3	0.0769	1.17E-02
REACTOME_AKT_PHOSPHORYLATES_TARGETS_IN_THE_CYTOSOL	14	AKT phosphorylates targets in the cytosol	2	0.1429	1.21E-02
REACTOME_NEURONAL_SYSTEM	411	Neuronal System	11	0.0268	1.25E-02
REACTOME_RHOC_GTPASE_CYCLE	74	RHOC GTPase cycle	4	0.0541	1.26E-02
REACTOME_M_PHASE	415	M Phase	11	0.0265	1.33E-02
REACTOME_ACTIVATION_OF_BAD_AND_TRANSLOCATION_TO_MITOCHONDRIA	15	Activation of BAD and translocation to mitochondria	2	0.1333	1.39E-02
REACTOME_METABOLISM_OF_NITRIC_OXIDE_NOS3_ACTIVATION_AND_REGULATION	15	Metabolism of nitric oxide: NOS3 activation and regulation	2	0.1333	1.39E-02
REACTOME_SYNTHESIS_OF_PROSTAGLANDINS_PG_AND_THROMBOXANES_TX	15	Synthesis of Prostaglandins (PG) and Thromboxanes (TX)	2	0.1333	1.39E-02
REACTOME_RND1_GTPASE_CYCLE	42	RND1 GTPase cycle	3	0.0714	1.44E-02
REACTOME_TRANSCRIPTIONAL_REGULATION_BY_TP53	366	Transcriptional Regulation by TP53	10	0.0273	1.48E-02
REACTOME_RND2_GTPASE_CYCLE	43	RND2 GTPase cycle	3	0.0698	1.53E-02
REACTOME_TRNA_MODIFICATION_IN_THE_NUCLEUS_AND_CYTOSOL	43	tRNA modification in the nucleus and cytosol	3	0.0698	1.53E-02
REACTOME_CELLULAR_RESPONSES_TO_STIMULI	783	Cellular responses to stimuli	17	0.0217	1.62E-02
REACTOME_SIGNALING_BY_THE_B_CELL_RECEPTOR_BCR	166	Signaling by the B Cell Receptor (BCR)	6	0.0361	1.62E-02
REACTOME_TBC_RABGAPS	44	TBC/RABGAPs	3	0.0682	1.63E-02
REACTOME_BILE_ACID_AND_BILE_SALT_METABOLISM	45	Bile acid and bile salt metabolism	3	0.0667	1.73E-02
