# Supplementary material for: Exploration of Key Immune-Related Transcriptomes Associated with Doxorubicin-Induced Cardiotoxicity in Patients with Breast Cancer
Source: Cardiovasc Toxicol. 2023 Sep 8;23(9-10):329–48. doi: 10.1007/s12012-023-09806-5 (PMC10514147; doi:10.1007/s12012-023-09806-5)
Supplement: Supplementary file 8 — Supplementary file8 (TXT 5 KB) [file 12012_2023_9806_MOESM8_ESM.txt]

Supplementary Table S8. The list of nodes associated with PPI network
Rank	Name	Score
1	AKT1	44
2	CD19	26
3	CD40	25
4	CD79A	22
4	CD79B	22
6	CXCL8	16
7	MAD2L1	14
7	KEAP1	14
7	BLNK	14
10	PRKACB	13
10	CXCR5	13
10	CR2	13
13	CD24	12
13	IL3RA	12
13	MS4A1	12
16	RSL24D1	11
16	WDR5	11
18	MRPL13	10
18	TLN1	10
18	HDAC5	10
18	CD163	10
18	EBF1	10
18	PLEC	10
18	ITIH4	10
25	TBL1X	9
25	NCOA2	9
25	NDUFA4	9
25	KMT2B	9
25	SPIB	9
25	NUP98	9
25	MAPRE3	9
25	RPS27L	9
33	GSTM1	8
33	CMPK2	8
33	NDUFA5	8
33	BIRC3	8
33	TCL1A	8
33	GPR29	8
33	FCRLA	8
40	LRP1	7
40	CLPB	7
40	OAS2	7
40	RTP4	7
40	IFI44	7
40	IFIT5	7
40	DDX60	7
40	ERCC8	7
40	TSC2	7
40	MFN2	7
40	CPT1A	7
40	BCR	7
40	EPSTI1	7
40	GATA2	7
40	DNM1	7
40	HSPA1B	7
40	RPS7	7
40	XRCC1	7
40	TRMT11	7
40	BANK1	7
40	BTLA	7
40	HDAC7	7
40	CD83	7
63	ABCB1	6
63	KCNQ5	6
63	TRUB1	6
63	MAD2L2	6
63	COMMD10	6
63	DGAT1	6
63	IGF2R	6
63	ARHGEF11	6
63	TRIM22	6
63	ANPEP	6
63	ITGB3BP	6
63	EPHX1	6
63	MYH11	6
63	STAP1	6
63	TMEM126A	6
63	MACF1	6
63	ULK1	6
80	LSM3	5
80	CDKN2D	5
80	RAB3A	5
80	CNKSR2	5
80	SMARCD3	5
80	TRMT1	5
80	NDUFAF2	5
80	FHOD1	5
80	OLR1	5
80	XCL1	5
80	FMNL1	5
80	PIK3C2B	5
80	TLR5	5
80	KANK1	5
80	GSTM2	5
80	PHF6	5
80	GSTM4	5
80	NEFL	5
80	APITD1	5
80	EME2	5
80	FANCL	5
80	COX6C	5
80	TNFSF14	5
80	PER1	5
80	RAD9A	5
80	FAM129C	5
80	BCAS3	5
80	BCL11A	5
80	RAD54B	5
80	DCAF5	5
80	CD200	5
80	CAMSAP2	5
80	TUBB3	5
80	TUBB2B	5
80	LRRC40	5
115	FCRL2	4
115	CKS1B	4
115	MKL1	4
115	TMEM126B	4
115	CHML	4
115	ABCB4	4
115	MYL9	4
115	ELMO1	4
115	PI4K2B	4
115	CXXC1	4
115	HNMT	4
115	NOTCH4	4
115	IP6K1	4
115	FCHSD1	4
115	IFT172	4
115	CENPL	4
115	PLXND1	4
115	SYTL3	4
115	GAS7	4
115	COX7B	4
115	RAB36	4
115	USP6	4
115	KBTBD8	4
115	MALT1	4
115	CKS2	4
115	KIF3C	4
115	CBX3	4
115	TBC1D17	4
115	KCND1	4
115	KCNH8	4
115	KLRB1	4
115	ID3	4
147	ZMAT4	3
147	FCRL3	3
147	MRPS33	3
147	TUBE1	3
147	MB21D2	3
147	SNX25	3
147	MICAL1	3
147	SASS6	3
147	PHACTR1	3
147	EXPH5	3
147	RAB30	3
147	RGL1	3
147	PHTF2	3
147	PEX6	3
147	TOMM5	3
147	DNAJB4	3
147	HTRA1	3
147	COBLL1	3
147	SAMD12	3
147	ADAMTSL4	3
147	FAM131B	3
147	B3GALTL	3
147	TRIM41	3
147	TRIP6	3
147	HDC	3
147	PKIA	3
147	SOCS5	3
147	VPS39	3
147	PMAIP1	3
147	E2F5	3
147	NDRG1	3
147	PLIN3	3
147	TRAT1	3
147	TRMT10A	3
147	YES1	3
147	ALDH3B1	3
147	RTN1	3
147	DYNC2LI1	3
147	RFX2	3
147	EEF1E1	3
147	CENPT	3
147	GEN1	3
147	PLXNB2	3
147	ARMC7	3
147	RAI2	3
147	EFCAB7	3
147	EXOC3	3
147	ATXN2L	3
147	FIGNL1	3
147	BACH2	3
147	PPM1F	3
147	ZNF280D	3
147	PLEKHG1	3
147	VRK2	3
147	HIST1H2AE	3
147	HIST1H2BC	3
147	IMPA2	3
147	ITGA9	3
147	GAS2	3
147	TASP1	3
147	PIGA	3
208	PTPRK	2
208	ZCCHC18	2
208	PFKFB4	2
208	KLHL14	2
208	TMEM38B	2
208	PCDH9	2
208	ZFYVE1	2
208	CELSR2	2
208	SCAI	2
208	DENND5B	2
208	NHLH1	2
208	PTGDS	2
208	CLMP	2
208	MBTPS2	2
208	PDP1	2
208	TRIM2	2
208	FAAH2	2
208	NXT2	2
208	ACAP3	2
208	SH3BP1	2
208	ACSF2	2
208	UCK2	2
208	HMGCL	2
208	ADAM9	2
208	LRRC16A	2
208	FBN2	2
208	SPON1	2
208	PTPN23	2
208	TTLL4	2
208	EAF2	2
208	TMA16	2
208	MAP2K5	2
208	CPA3	2
208	GSK3A	2
208	CPT1C	2
208	CORO7	2
208	CSNK1G3	2
208	EPB41L5	2
208	BGLAP	2
208	DCAF15	2
208	MARK4	2
208	PLAG1	2
208	VSIG10	2
208	RPN1	2
208	RALGPS2	2
208	IQCE	2
208	TOM1	2
208	ARHGAP5	2
208	ARHGEF10	2
208	ARID5A	2
208	TMEM261	2
208	STX4	2
208	UGT8	2
208	RPH3AL	2
208	B4GALT6	2
208	ASCL2	2
208	FAM182B	2
208	SH2B1	2
208	INSL3	2
208	B3GNTL1	2
208	SNX16	2
208	NUDCD1	2
208	RNFT1	2
208	GBF1	2
208	NFYB	2
208	BCL9L	2
208	MPZL1	2
208	UAP1L1	2
208	BLZF1	2
208	MOXD1	2
208	GRASP	2
208	IGFBP4	2
208	C17orf97	2
208	C1orf186	2
208	CABIN1	2
208	CACNB3	2
208	PKIG	2
208	SCYL1	2
208	LRG1	2
208	JRKL	2
208	VSIG4	2
208	NPFF	2
208	SC5D	2
208	MED12	2
208	LIX1	2
208	LRRC1	2
294	SPAG16	1
294	MZT1	1
294	MAST3	1
294	STRBP	1
294	MCTP1	1
294	MDGA1	1
294	CDCA7L	1
294	TECPR2	1
294	PARD6G	1
294	CELSR3	1
294	CIC	1
294	NBEA	1
294	SCAMP4	1
294	CLCN4	1
294	CLEC3B	1
294	SLC22A16	1
294	CMIP	1
294	ABHD4	1
294	NME9	1
294	S100Z	1
294	ABLIM3	1
294	OR2A5	1
294	OXR1	1
294	PAM16	1
294	PEX26	1
294	AEBP2	1
294	PGAP1	1
294	AFF3	1
294	ZNF711	1
294	PHF7	1
294	PROCA1	1
294	ZC2HC1A	1
294	SLC8A1	1
294	TBXAS1	1
294	CRELD1	1
294	PRRT3	1
294	CTDP1	1
294	RAB40C	1
294	CTNS	1
294	PAWR	1
294	SLC12A9	1
294	SLC37A2	1
294	ZNF165	1
294	PPAPDC1B	1
294	SPRY1	1
294	DHRS13	1
294	DMPK	1
294	ZNF155	1
294	ALG14	1
294	ANGPTL1	1
294	ANKDD1A	1
294	FHL3	1
294	DTX1	1
294	ZKSCAN7	1
294	APIP	1
294	FAM133B	1
294	SHB	1
294	APOBEC3B	1
294	ARAP3	1
294	ENTHD2	1
294	TMEM161B	1
294	F5	1
294	GCSAM	1
294	EPPK1	1
294	ARMCX2	1
294	ZNF787	1
294	ARSA	1
294	ASAH2B	1
294	FAM179B	1
294	FAM72B	1
294	FAM72D	1
294	B3GALT2	1
294	FAM92A1	1
294	CHPF2	1
294	UGDH	1
294	FKBP9	1
294	GAA	1
294	FLVCR1	1
294	FLVCR2	1
294	MFSD12	1
294	GABPA	1
294	CAMK1D	1
294	RTKN2	1
294	GPR162	1
294	PAM	1
294	TMEM106B	1
294	NRROS	1
294	BMF	1
294	FAM118A	1
294	ZNF239	1
294	NPHP3	1
294	FAM72A	1
294	FAM171A1	1
294	C9orf41	1
294	DPEP3	1
294	C9orf84	1
294	PPP3R1	1
294	PXDC1	1
294	SCN3A	1
294	RLN2	1
294	VILL	1
294	CAMTA2	1
294	ZNF117	1
294	CC2D1B	1
294	CCDC121	1
294	ZNF502	1
294	KISS1R	1
294	KMO	1
294	MACROD2	1
294	LCORL	1
294	LIN7A	1
294	STK11IP	1
294	TSHZ2	1
